# Supplementary material for: Polycomb protein binding and looping in the ON transcriptional state
Source: Sci Adv. 2024 Apr 24;10(17):eadn1837. doi: 10.1126/sciadv.adn1837 (PMC11042752; doi:10.1126/sciadv.adn1837)
Supplement: Supplementary file 2 — Datas S1 to S5 [file sciadv.adn1837_data_s1_to_s5.zip]

Archive with 5 entries (5 files):
- adn1837_Data_S1.xlsx
- adn1837_Data_S2.xlsx
- adn1837_Data_S3.xlsx
- adn1837_Data_S4.xlsx
- adn1837_Data_S5.xlsx
