# Supplementary material for: Polycomb protein binding and looping in the ON transcriptional state
Source: Sci Adv. 2024 Apr 24;10(17):eadn1837. doi: 10.1126/sciadv.adn1837 (PMC11042752; doi:10.1126/sciadv.adn1837)
Supplement: Supplementary file 2 — Datas S1 to S5 [file sciadv.adn1837_data_s1_to_s5.zip › adn1837_Data_S3.xlsx]

## Sheet: Data S3
Data S3. Chromatin loops identified from Micro-C data of S2 and D17 cells
This table shows the chromatin loops identified for S2 (A) and D17 (B), respectively. Significant chromatin loops were called using MUSTACHE v1.3.2 with settings: -r 200 -st 0.8 -pt 0.05.

## Sheet: A.S2
BIN1_CHR	BIN1_START	BIN1_END	BIN2_CHROMOSOME	BIN2_START	BIN2_END	FDR	DETECTION_SCALE
chr2L	1611600	1611800	chr2L	1613800	1614000	2.97058e-05	2.59921
chr2L	1640200	1640400	chr2L	1642400	1642600	0.027731	2.11121
chr2L	1667000	1667200	chr2L	1669000	1669200	0.00162368	2.11121
chr2L	1702400	1702600	chr2L	1704400	1704600	0.000625052	2.59921
chr2L	1710800	1711000	chr2L	1712200	1712400	0.00414576	2.11121
chr2L	1716200	1716400	chr2L	1718000	1718200	0.0358348	2.11121
chr2L	1716600	1716800	chr2L	1719200	1719400	0.0075935	3.67583
chr2L	1721200	1721400	chr2L	1723600	1723800	0.0123785	3.2
chr2L	1724600	1724800	chr2L	1727200	1727400	1.09048e-08	2.11121
chr2L	1730200	1730400	chr2L	1731800	1732000	3.73293e-05	2.11121
chr2L	1733000	1733200	chr2L	1736400	1736600	0.0107131	2.11121
chr2L	1970600	1970800	chr2L	1972600	1972800	0.000132912	2.11121
chr2L	1975000	1975200	chr2L	1979200	1979400	0.0470571	2.11121
chr2L	1982800	1983000	chr2L	1985200	1985400	0.0187923	3.2
chr2L	1984200	1984400	chr2L	1986400	1986600	0.0171619	2.59921
chr2L	816200	816400	chr2L	819000	819200	0.0380482	3.67583
chr2L	841200	841400	chr2L	845800	846000	2.19089e-08	2.11121
chr2L	871800	872000	chr2L	874000	874200	0.0285928	2.59921
chr2L	1010200	1010400	chr2L	1013200	1013400	0.0337074	2.11121
chr2L	1078400	1078600	chr2L	1080200	1080400	0.00146164	2.59921
chr2L	1095400	1095600	chr2L	1098800	1099000	0.0449198	2.59921
chr2L	1144000	1144200	chr2L	1147200	1147400	0.0149318	2.59921
chr2L	1148000	1148200	chr2L	1150400	1150600	0.00758285	2.11121
chr2L	1158200	1158400	chr2L	1164200	1164400	0.000154532	2.11121
chr2L	1164200	1164400	chr2L	1170000	1170200	0.0337074	2.11121
chr2L	1166400	1166600	chr2L	1177200	1177400	0.0385444	2.11121
chr2L	1170200	1170400	chr2L	1172600	1172800	0.00154667	2.59921
chr2L	1170200	1170400	chr2L	1177400	1177600	0.0100588	2.11121
chr2L	1172800	1173000	chr2L	1177600	1177800	0.00256055	2.11121
chr2L	35400	35600	chr2L	42200	42400	0.00653843	2.11121
chr2L	46200	46400	chr2L	53000	53200	1.50616e-08	2.11121
chr2L	69000	69200	chr2L	71600	71800	0.0172531	2.11121
chr2L	74400	74600	chr2L	78200	78400	0.040714	3.2
chr2L	97400	97600	chr2L	101600	101800	0.0282726	2.11121
chr2L	99600	99800	chr2L	101800	102000	0.00427986	2.11121
chr2L	117200	117400	chr2L	119200	119400	0.00607486	2.11121
chr2L	122800	123000	chr2L	124800	125000	0.0147212	2.11121
chr2L	125800	126000	chr2L	128200	128400	0.0196395	2.11121
chr2L	129600	129800	chr2L	131400	131600	0.00293506	2.59921
chr2L	132000	132200	chr2L	136000	136200	0.0120683	2.11121
chr2L	140400	140600	chr2L	142400	142600	0.0472918	3.67583
chr2L	150600	150800	chr2L	154800	155000	0.0418503	2.11121
chr2L	156600	156800	chr2L	158200	158400	1.96691e-05	2.11121
chr2L	161400	161600	chr2L	166600	166800	0	3.67583
chr2L	172400	172600	chr2L	180000	180200	0.0470573	2.11121
chr2L	222200	222400	chr2L	224200	224400	0.00633608	2.11121
chr2L	222200	222400	chr2L	247000	247200	0.00281546	2.11121
chr2L	224200	224400	chr2L	246800	247000	0.0369827	2.59921
chr2L	272000	272200	chr2L	273400	273600	0.00215554	2.11121
chr2L	274000	274200	chr2L	277000	277200	0.0094383	2.11121
chr2L	286000	286200	chr2L	292200	292400	0.0141752	2.11121
chr2L	292800	293000	chr2L	294400	294600	0.000112945	2.11121
chr2L	295000	295200	chr2L	297400	297600	4.53842e-07	2.11121
chr2L	298400	298600	chr2L	300600	300800	0.0153297	2.11121
chr2L	347400	347600	chr2L	356600	356800	0.000921344	2.11121
chr2L	414800	415000	chr2L	419600	419800	0.00557414	2.59921
chr2L	560600	560800	chr2L	563600	563800	0.00117036	2.11121
chr2L	574800	575000	chr2L	576400	576600	0.00607486	2.11121
chr2L	773400	773600	chr2L	776600	776800	0.00607486	2.59921
chr2L	3322200	3322400	chr2L	3324600	3324800	0.0448946	2.11121
chr2L	3450000	3450200	chr2L	3451800	3452000	0.0264882	2.59921
chr2L	2804800	2805000	chr2L	2808000	2808200	0.00853202	2.11121
chr2L	2858600	2858800	chr2L	2862000	2862200	0.00125646	2.11121
chr2L	2875000	2875200	chr2L	2877600	2877800	0.0371977	2.59921
chr2L	2993200	2993400	chr2L	2997200	2997400	0.00478843	2.11121
chr2L	3037200	3037400	chr2L	3039800	3040000	0.00330461	2.11121
chr2L	3042400	3042600	chr2L	3046400	3046600	0.00288022	2.11121
chr2L	3056200	3056400	chr2L	3059000	3059200	0.00105662	2.11121
chr2L	2011200	2011400	chr2L	2014600	2014800	0.0499526	2.11121
chr2L	2145400	2145600	chr2L	2147000	2147200	0.000123915	2.11121
chr2L	2161400	2161600	chr2L	2162800	2163000	0.00352338	2.11121
chr2L	2193800	2194000	chr2L	2196600	2196800	8.83213e-05	2.11121
chr2L	2200400	2200600	chr2L	2203200	2203400	0.00666194	2.11121
chr2L	2214600	2214800	chr2L	2216000	2216200	0.00391423	2.59921
chr2L	2218000	2218200	chr2L	2219800	2220000	0.00447263	4.22243
chr2L	2218800	2219000	chr2L	2220200	2220400	0.0486363	2.11121
chr2L	2222400	2222600	chr2L	2225200	2225400	0.0238678	2.11121
chr2L	2237400	2237600	chr2L	2241200	2241400	0.0376664	2.59921
chr2L	2280000	2280200	chr2L	2288200	2288400	0.0218942	2.11121
chr2L	2293600	2293800	chr2L	2300600	2300800	0.0233524	2.11121
chr2L	2359200	2359400	chr2L	2362000	2362200	0.00186912	2.59921
chr2L	2376600	2376800	chr2L	2380600	2380800	0.00119271	2.11121
chr2L	2577200	2577400	chr2L	2579400	2579600	0.0493072	2.11121
chr2L	2726800	2727000	chr2L	2729400	2729600	0.0169785	2.11121
chr2L	2732200	2732400	chr2L	2734600	2734800	0.0154421	2.59921
chr2L	2744800	2745000	chr2L	2748800	2749000	0.000103092	2.11121
chr2L	4445000	4445200	chr2L	4448200	4448400	0.0262447	2.59921
chr2L	4454800	4455000	chr2L	4456400	4456600	1.41505e-05	2.11121
chr2L	4460600	4460800	chr2L	4462200	4462400	0.00524402	3.67583
chr2L	4807600	4807800	chr2L	4809800	4810000	0.000706537	2.59921
chr2L	4848200	4848400	chr2L	4849800	4850000	0.0302375	2.59921
chr2L	4889200	4889400	chr2L	4891200	4891400	0.00378858	2.59921
chr2L	4930600	4930800	chr2L	4934800	4935000	0.000620559	3.2
chr2L	4932800	4933000	chr2L	4934600	4934800	0.041962	2.59921
chr2L	4945400	4945600	chr2L	4949600	4949800	0.0286478	2.11121
chr2L	4950000	4950200	chr2L	4954600	4954800	0.00275658	2.59921
chr2L	4950200	4950400	chr2L	4952600	4952800	0.0337248	2.59921
chr2L	4951400	4951600	chr2L	4955200	4955400	0.0414679	2.59921
chr2L	4953600	4953800	chr2L	4955000	4955200	0.0184454	2.11121
chr2L	4965800	4966000	chr2L	4967400	4967600	0.00087037	2.11121
chr2L	4969200	4969400	chr2L	4971000	4971200	8.61187e-05	2.11121
chr2L	4971800	4972000	chr2L	4973400	4973600	1.66744e-05	2.11121
chr2L	4974400	4974600	chr2L	4976600	4976800	0.0153085	2.11121
chr2L	4977400	4977600	chr2L	4979000	4979200	0.014385	2.11121
chr2L	4998600	4998800	chr2L	5001000	5001200	2.4842e-05	2.59921
chr2L	5004400	5004600	chr2L	5006600	5006800	0.0114121	2.59921
chr2L	5007800	5008000	chr2L	5009400	5009600	5.12505e-06	2.59921
chr2L	5024600	5024800	chr2L	5030400	5030600	1.77533e-08	2.11121
chr2L	5025000	5025200	chr2L	5027000	5027200	0.0221986	2.11121
chr2L	5026400	5026600	chr2L	5030000	5030200	2.78242e-06	2.59921
chr2L	5027800	5028000	chr2L	5029200	5029400	0.000118098	2.11121
chr2L	5055800	5056000	chr2L	5057400	5057600	0.00373455	4.22243
chr2L	5073000	5073200	chr2L	5076400	5076600	0.0227758	2.59921
chr2L	5145800	5146000	chr2L	5147600	5147800	1.35818e-05	2.11121
chr2L	5294800	5295000	chr2L	5306400	5306600	3.46308e-06	2.11121
chr2L	5339200	5339400	chr2L	5340800	5341000	0.0031528	2.11121
chr2L	6426400	6426600	chr2L	6447000	6447200	0.00530326	2.59921
chr2L	6468000	6468200	chr2L	6470400	6470600	0.000108956	2.11121
chr2L	6477400	6477600	chr2L	6479000	6479200	0.000567155	2.59921
chr2L	6494800	6495000	chr2L	6498200	6498400	0.017202	2.11121
chr2L	6536200	6536400	chr2L	6547000	6547200	0.0412542	2.59921
chr2L	6787400	6787600	chr2L	6794400	6794600	0.0346276	2.11121
chr2L	6792200	6792400	chr2L	6794200	6794400	4.31671e-09	2.11121
chr2L	6071400	6071600	chr2L	6073400	6073600	0.0147618	2.11121
chr2L	6340200	6340400	chr2L	6342400	6342600	0.0284369	2.11121
chr2L	5721600	5721800	chr2L	5723400	5723600	0.00760903	3.2
chr2L	5902400	5902600	chr2L	5910600	5910800	4.22267e-05	2.11121
chr2L	5944800	5945000	chr2L	5948800	5949000	9.67134e-05	2.11121
chr2L	5977800	5978000	chr2L	5980200	5980400	4.38058e-07	2.11121
chr2L	5983800	5984000	chr2L	5985600	5985800	0.033535	2.11121
chr2L	8124400	8124600	chr2L	8126400	8126600	0.00649598	2.11121
chr2L	8308200	8308400	chr2L	8311200	8311400	0.000142572	2.11121
chr2L	7273800	7274000	chr2L	7276400	7276600	0.0137887	2.11121
chr2L	6922800	6923000	chr2L	6925800	6926000	0.017736	2.11121
chr2L	7025000	7025200	chr2L	7026600	7026800	0.0214922	2.59921
chr2L	9759000	9759200	chr2L	9763200	9763400	0.0354447	2.11121
chr2L	9777000	9777200	chr2L	9782000	9782200	0.00311321	2.11121
chr2L	9778400	9778600	chr2L	9781600	9781800	0.0163129	2.11121
chr2L	9891000	9891200	chr2L	9892800	9893000	0.0244617	2.11121
chr2L	9964000	9964200	chr2L	9967000	9967200	0.000262193	2.11121
chr2L	8416400	8416600	chr2L	8419800	8420000	0.0144696	2.11121
chr2L	8536600	8536800	chr2L	8540000	8540200	0.00442111	2.11121
chr2L	8683800	8684000	chr2L	8685800	8686000	0.00522659	2.11121
chr2L	8703800	8704000	chr2L	8708200	8708400	0.00989812	2.11121
chr2L	10205000	10205200	chr2L	10206600	10206800	0.0296625	2.11121
chr2L	10266600	10266800	chr2L	10268400	10268600	0.000822746	2.11121
chr2L	10302000	10302200	chr2L	10303600	10303800	0.0382001	2.11121
chr2L	10312400	10312600	chr2L	10314000	10314200	0.0474467	2.11121
chr2L	10337400	10337600	chr2L	10339000	10339200	0.00953185	2.11121
chr2L	11210400	11210600	chr2L	11221400	11221600	2.59947e-06	2.11121
chr2L	11358600	11358800	chr2L	11445800	11446000	1.59516e-05	2.11121
chr2L	10424400	10424600	chr2L	10426200	10426400	0.0355849	2.11121
chr2L	10429000	10429200	chr2L	10430400	10430600	0.0138456	2.59921
chr2L	10733000	10733200	chr2L	10735600	10735800	0.037464	2.11121
chr2L	10968000	10968200	chr2L	10970200	10970400	0.0017953	2.11121
chr2L	11057600	11057800	chr2L	11067000	11067200	3.18608e-11	2.11121
chr2L	11101200	11101400	chr2L	11106400	11106600	0.00869758	2.59921
chr2L	11123600	11123800	chr2L	11130400	11130600	0.000507261	2.11121
chr2L	11889400	11889600	chr2L	11891800	11892000	0.0237431	2.11121
chr2L	12975400	12975600	chr2L	12978400	12978600	0.0372224	2.11121
chr2L	13000800	13001000	chr2L	13004000	13004200	2.81407e-07	2.11121
chr2L	13177000	13177200	chr2L	13182600	13182800	0.0259576	2.11121
chr2L	13177200	13177400	chr2L	13178800	13179000	0.00114708	2.11121
chr2L	12437400	12437600	chr2L	12440400	12440600	0.0336209	2.11121
chr2L	12523800	12524000	chr2L	12528800	12529000	0.0177492	2.11121
chr2L	12543200	12543400	chr2L	12546000	12546200	0.00129064	2.11121
chr2L	12587200	12587400	chr2L	12618200	12618400	5.3559e-11	2.11121
chr2L	12701200	12701400	chr2L	12704200	12704400	0.0368612	2.59921
chr2L	12003800	12004000	chr2L	12006800	12007000	0.000688274	2.11121
chr2L	12008000	12008200	chr2L	12009800	12010000	9.02809e-06	2.59921
chr2L	12038800	12039000	chr2L	12040400	12040600	0.000440701	2.11121
chr2L	12041200	12041400	chr2L	12043200	12043400	0.0151263	2.59921
chr2L	12091400	12091600	chr2L	12093200	12093400	0.000206631	2.11121
chr2L	12094200	12094400	chr2L	12095800	12096000	0.00161868	2.11121
chr2L	12110600	12110800	chr2L	12113400	12113600	0.010614	2.11121
chr2L	12112200	12112400	chr2L	12114400	12114600	0.00247752	2.11121
chr2L	13213400	13213600	chr2L	13215400	13215600	0.0314286	2.59921
chr2L	13216200	13216400	chr2L	13219600	13219800	0.0262579	2.11121
chr2L	13220400	13220600	chr2L	13222000	13222200	2.54093e-05	2.59921
chr2L	13286800	13287000	chr2L	13289600	13289800	0.00638985	2.11121
chr2L	13291200	13291400	chr2L	13294200	13294400	0.0431222	2.11121
chr2L	13291800	13292000	chr2L	13295400	13295600	0.0309391	3.67583
chr2L	13371400	13371600	chr2L	13372800	13373000	0.00694433	2.11121
chr2L	13374000	13374200	chr2L	13378600	13378800	0.00270539	2.11121
chr2L	13382600	13382800	chr2L	13385200	13385400	0.0252305	2.11121
chr2L	13395400	13395600	chr2L	13398600	13398800	2.74759e-08	2.11121
chr2L	13404200	13404400	chr2L	13410800	13411000	0.0039132	2.11121
chr2L	13511400	13511600	chr2L	13513800	13514000	0.0466525	2.59921
chr2L	13570200	13570400	chr2L	13572400	13572600	0.0214701	2.11121
chr2L	14008400	14008600	chr2L	14010800	14011000	0.00449066	2.11121
chr2L	14021600	14021800	chr2L	14024000	14024200	0.000217186	2.11121
chr2L	14033000	14033200	chr2L	14038200	14038400	0.0253608	2.11121
chr2L	13638200	13638400	chr2L	13640200	13640400	0.0385197	2.11121
chr2L	13780400	13780600	chr2L	13783600	13783800	0.000252888	2.11121
chr2L	13790800	13791000	chr2L	13793400	13793600	4.24903e-06	2.11121
chr2L	13811800	13812000	chr2L	13813200	13813400	6.12733e-05	2.11121
chr2L	13830600	13830800	chr2L	13832000	13832200	0.0010667	4.22243
chr2L	13833400	13833600	chr2L	13834800	13835000	0.00031625	2.11121
chr2L	13894400	13894600	chr2L	13898200	13898400	0.0429294	2.11121
chr2L	14409600	14409800	chr2L	14490400	14490600	0	2.11121
chr2L	14568200	14568400	chr2L	14570600	14570800	0.00369797	2.11121
chr2L	15766400	15766600	chr2L	15768000	15768200	0.0335794	2.11121
chr2L	15768800	15769000	chr2L	15770400	15770600	0.0154672	2.11121
chr2L	16254600	16254800	chr2L	16256600	16256800	0.0119202	2.11121
chr2L	16269600	16269800	chr2L	16284400	16284600	1.98572e-08	2.59921
chr2L	16284800	16285000	chr2L	16286800	16287000	3.32572e-05	2.59921
chr2L	16300600	16300800	chr2L	16302000	16302200	0.0143912	3.2
chr2L	15002200	15002400	chr2L	15004600	15004800	0.0385556	2.11121
chr2L	15053800	15054000	chr2L	15056200	15056400	0.0308819	2.11121
chr2L	15114000	15114200	chr2L	15117600	15117800	0.0254653	3.2
chr2L	15333400	15333600	chr2L	15426000	15426200	6.9683e-10	2.11121
chr2L	16447800	16448000	chr2L	16450600	16450800	0.000518137	2.59921
chr2L	16488200	16488400	chr2L	16490400	16490600	2.21323e-05	2.59921
chr2L	16520400	16520600	chr2L	16526600	16526800	6.61952e-12	2.11121
chr2L	16729800	16730000	chr2L	16732000	16732200	0.00123762	2.11121
chr2L	16825000	16825200	chr2L	16827000	16827200	1.08392e-06	2.11121
chr2L	16875800	16876000	chr2L	16878600	16878800	0.0262835	2.11121
chr2L	16886400	16886600	chr2L	16888000	16888200	0.0246359	2.11121
chr2L	17440000	17440200	chr2L	17474000	17474200	0.00211901	2.11121
chr2L	17478000	17478200	chr2L	17481000	17481200	0.0211739	2.11121
chr2L	19390400	19390600	chr2L	19393400	19393600	0.0212018	3.2
chr2L	19428400	19428600	chr2L	19429800	19430000	0.0248139	2.59921
chr2L	19461000	19461200	chr2L	19463400	19463600	0.0402157	2.11121
chr2L	19490400	19490600	chr2L	19492800	19493000	0.0461611	2.11121
chr2L	19493400	19493600	chr2L	19498000	19498200	0.0128433	2.11121
chr2L	19530600	19530800	chr2L	19532600	19532800	0.00505339	2.11121
chr2L	19562400	19562600	chr2L	19565000	19565200	0.0248877	2.11121
chr2L	19565600	19565800	chr2L	19567400	19567600	0.0212018	2.11121
chr2L	19572400	19572600	chr2L	19575200	19575400	3.38801e-07	3.2
chr2L	19578000	19578200	chr2L	19579800	19580000	0.000270807	2.59921
chr2L	19584200	19584400	chr2L	19586800	19587000	0.0204208	2.11121
chr2L	18588800	18589000	chr2L	18590400	18590600	0.0132919	2.11121
chr2L	18665600	18665800	chr2L	18677000	18677200	0.00019911	2.11121
chr2L	18696200	18696400	chr2L	18698200	18698400	0.00170439	2.11121
chr2L	18787600	18787800	chr2L	18796000	18796200	0.0230654	2.59921
chr2L	18945000	18945200	chr2L	18947200	18947400	0.0303605	2.11121
chr2L	18949400	18949600	chr2L	18951200	18951400	3.24142e-05	3.2
chr2L	18952000	18952200	chr2L	18953800	18954000	0.00273257	2.11121
chr2L	18968800	18969000	chr2L	18974200	18974400	0.00488122	2.59921
chr2L	18984800	18985000	chr2L	18987200	18987400	0.033275	2.11121
chr2L	19074000	19074200	chr2L	19076600	19076800	0.0450713	2.11121
chr2L	19135600	19135800	chr2L	19140600	19140800	0.0450713	2.11121
chr2L	19141800	19142000	chr2L	19157800	19158000	0.00383	4.22243
chr2L	19181400	19181600	chr2L	19185800	19186000	0.0347674	2.11121
chr2L	20405800	20406000	chr2L	20413800	20414000	0.03917	3.67583
chr2L	20645600	20645800	chr2L	20647200	20647400	0.00517199	2.11121
chr2L	20714600	20714800	chr2L	20716000	20716200	0.00622557	2.11121
chr2L	20770400	20770600	chr2L	20783200	20783400	0.00622557	2.59921
chr2L	20784400	20784600	chr2L	20786800	20787000	0.0460763	3.2
chr2L	20794600	20794800	chr2L	20796800	20797000	0.00930091	2.59921
chr2L	20091400	20091600	chr2L	20093800	20094000	0.00182042	2.11121
chr2L	20094800	20095000	chr2L	20096600	20096800	0.0084246	2.59921
chr2L	20284000	20284200	chr2L	20287000	20287200	0.0103051	2.11121
chr2L	20287800	20288000	chr2L	20290600	20290800	0.0166862	2.59921
chr2L	20291600	20291800	chr2L	20293800	20294000	0.00608357	2.59921
chr2L	20294400	20294600	chr2L	20296400	20296600	0.00347128	2.11121
chr2L	21149400	21149600	chr2L	21153000	21153200	0.000805059	2.59921
chr2L	21151400	21151600	chr2L	21153600	21153800	1.41734e-05	2.11121
chr2L	21163400	21163600	chr2L	21166600	21166800	0.0170976	2.11121
chr2L	21166600	21166800	chr2L	21168400	21168600	0.00121331	2.11121
chr2L	21216000	21216200	chr2L	21218000	21218200	0.00921216	2.11121
chr2L	21237600	21237800	chr2L	21250800	21251000	0	2.11121
chr2R	6610200	6610400	chr2R	6613200	6613400	0.0148552	2.11121
chr2R	6622400	6622600	chr2R	6624600	6624800	0.00998195	2.11121
chr2R	6628600	6628800	chr2R	6632400	6632600	0.0157535	2.59921
chr2R	6633800	6634000	chr2R	6635600	6635800	0.0166949	2.59921
chr2R	6650600	6650800	chr2R	6652800	6653000	0.0173226	2.11121
chr2R	6653800	6654000	chr2R	6655600	6655800	0.013792	3.67583
chr2R	6673600	6673800	chr2R	6675600	6675800	0.00115839	2.11121
chr2R	6688800	6689000	chr2R	6692800	6693000	0.0205634	2.11121
chr2R	6742400	6742600	chr2R	6746000	6746200	0.00833703	2.11121
chr2R	6746600	6746800	chr2R	6748800	6749000	0.00599428	2.11121
chr2R	5758200	5758400	chr2R	5759800	5760000	0.0013361	3.2
chr2R	5974600	5974800	chr2R	5977600	5977800	0.0321294	2.59921
chr2R	6014000	6014200	chr2R	6015400	6015600	0.00237787	2.11121
chr2R	6106600	6106800	chr2R	6109200	6109400	0.0442122	2.11121
chr2R	6152800	6153000	chr2R	6162200	6162400	0.00237787	2.11121
chr2R	7663600	7663800	chr2R	7665400	7665600	0.0102063	2.11121
chr2R	7669400	7669600	chr2R	7671400	7671600	0.000380511	2.11121
chr2R	7669600	7669800	chr2R	7674200	7674400	0.0248113	2.11121
chr2R	7712200	7712400	chr2R	7714000	7714200	0.0117038	2.59921
chr2R	7724200	7724400	chr2R	7726400	7726600	0.000630257	3.67583
chr2R	7761000	7761200	chr2R	7763800	7764000	0.0437395	2.11121
chr2R	7801400	7801600	chr2R	7805200	7805400	0.0379827	2.11121
chr2R	7813200	7813400	chr2R	7822800	7823000	0.0259492	3.67583
chr2R	7925200	7925400	chr2R	7927000	7927200	0.0110577	2.11121
chr2R	7943600	7943800	chr2R	7946600	7946800	0.00884572	2.11121
chr2R	7951800	7952000	chr2R	7955000	7955200	0.0438293	3.2
chr2R	7960000	7960200	chr2R	7962000	7962200	3.738e-08	2.11121
chr2R	7962200	7962400	chr2R	7972000	7972200	3.59454e-09	3.2
chr2R	6878800	6879000	chr2R	6880800	6881000	0.00159998	2.11121
chr2R	6881000	6881200	chr2R	6885600	6885800	2.71926e-07	2.11121
chr2R	6983200	6983400	chr2R	6985400	6985600	0.0376981	2.11121
chr2R	7034800	7035000	chr2R	7039000	7039200	0.0427071	2.11121
chr2R	7046600	7046800	chr2R	7049400	7049600	0.0458161	2.11121
chr2R	7063400	7063600	chr2R	7067200	7067400	0.0185137	2.11121
chr2R	7124200	7124400	chr2R	7127800	7128000	0.00159998	2.11121
chr2R	7147000	7147200	chr2R	7150400	7150600	7.45173e-06	2.11121
chr2R	8019000	8019200	chr2R	8030800	8031000	0.000294767	2.11121
chr2R	8061800	8062000	chr2R	8065600	8065800	0.00334088	2.11121
chr2R	8069600	8069800	chr2R	8073400	8073600	0.0419194	2.11121
chr2R	8080200	8080400	chr2R	8081800	8082000	0.000389442	2.11121
chr2R	8123000	8123200	chr2R	8127400	8127600	0.0312088	2.11121
chr2R	8127400	8127600	chr2R	8131200	8131400	0.0299615	3.2
chr2R	8146000	8146200	chr2R	8152000	8152200	0.0104133	2.11121
chr2R	8157000	8157200	chr2R	8161200	8161400	0.00451532	2.11121
chr2R	8163600	8163800	chr2R	8167600	8167800	0.0339837	2.11121
chr2R	8168000	8168200	chr2R	8169800	8170000	0.00728099	2.11121
chr2R	8170000	8170200	chr2R	8173200	8173400	0.0338234	2.59921
chr2R	8237600	8237800	chr2R	8241600	8241800	0.00250849	2.59921
chr2R	7246000	7246200	chr2R	7248600	7248800	2.93887e-07	2.11121
chr2R	7260200	7260400	chr2R	7269600	7269800	0.0119718	2.11121
chr2R	7352600	7352800	chr2R	7381800	7382000	3.51588e-10	2.11121
chr2R	7431400	7431600	chr2R	7440000	7440200	0.011713	2.11121
chr2R	7441200	7441400	chr2R	7445000	7445200	0.0219091	3.67583
chr2R	7447600	7447800	chr2R	7450000	7450200	0.0347715	2.59921
chr2R	7455000	7455200	chr2R	7456800	7457000	0.000143058	3.2
chr2R	7464000	7464200	chr2R	7466000	7466200	0.000601259	3.2
chr2R	7467200	7467400	chr2R	7468600	7468800	0.0327759	2.11121
chr2R	7474600	7474800	chr2R	7476000	7476200	0.00111842	2.59921
chr2R	7475000	7475200	chr2R	7478000	7478200	0.010283	3.2
chr2R	7490400	7490600	chr2R	7492600	7492800	0.0218405	2.59921
chr2R	7496600	7496800	chr2R	7500000	7500200	0.0300387	2.11121
chr2R	7513200	7513400	chr2R	7516200	7516400	0.00787678	3.2
chr2R	7516600	7516800	chr2R	7518800	7519000	0.0207973	2.11121
chr2R	7526200	7526400	chr2R	7528600	7528800	0.000491946	3.2
chr2R	7531400	7531600	chr2R	7532800	7533000	5.16585e-07	2.11121
chr2R	7552200	7552400	chr2R	7555600	7555800	0.0437671	2.11121
chr2R	7587800	7588000	chr2R	7589600	7589800	2.8083e-05	2.11121
chr2R	9275200	9275400	chr2R	9284200	9284400	6.89297e-08	2.11121
chr2R	9544200	9544400	chr2R	9552200	9552400	0.000882396	2.59921
chr2R	9552600	9552800	chr2R	9565200	9565400	0.000295152	2.11121
chr2R	9587200	9587400	chr2R	9588800	9589000	0.000564374	2.11121
chr2R	9590800	9591000	chr2R	9593600	9593800	0.00817179	2.11121
chr2R	8601600	8601800	chr2R	8607800	8608000	0.000790801	2.11121
chr2R	8671600	8671800	chr2R	8675000	8675200	0.037801	3.2
chr2R	8694400	8694600	chr2R	8702200	8702400	0.0304689	2.11121
chr2R	9863800	9864000	chr2R	9865200	9865400	7.17216e-05	2.11121
chr2R	9938800	9939000	chr2R	9942200	9942400	0.0071537	2.11121
chr2R	9950600	9950800	chr2R	9954200	9954400	0.00481502	2.11121
chr2R	9955200	9955400	chr2R	9958400	9958600	4.56527e-09	2.11121
chr2R	9976200	9976400	chr2R	9988000	9988200	0.0459083	2.11121
chr2R	8891800	8892000	chr2R	8893400	8893600	0.000114886	2.11121
chr2R	8901600	8901800	chr2R	8907000	8907200	0.00434775	2.11121
chr2R	8922800	8923000	chr2R	8925200	8925400	0.00367791	2.11121
chr2R	8925800	8926000	chr2R	8927800	8928000	0.0197622	2.11121
chr2R	8947600	8947800	chr2R	8951400	8951600	0.00291575	2.11121
chr2R	8977400	8977600	chr2R	8986200	8986400	0.00112346	2.59921
chr2R	8987200	8987400	chr2R	8990200	8990400	0.0463049	3.2
chr2R	9044200	9044400	chr2R	9047000	9047200	0.0228932	2.11121
chr2R	9098800	9099000	chr2R	9102800	9103000	0.0253285	2.59921
chr2R	9114000	9114200	chr2R	9116200	9116400	0.0132492	2.11121
chr2R	9150600	9150800	chr2R	9159800	9160000	0.0268509	2.11121
chr2R	9150600	9150800	chr2R	9163400	9163600	0.0254249	2.59921
chr2R	9184000	9184200	chr2R	9185800	9186000	0.00215422	3.2
chr2R	9186800	9187000	chr2R	9190400	9190600	0.0430098	3.67583
chr2R	10026400	10026600	chr2R	10033000	10033200	0.000379617	2.11121
chr2R	10069000	10069200	chr2R	10071200	10071400	0.0275186	2.11121
chr2R	10107000	10107200	chr2R	10109600	10109800	0.00028208	2.11121
chr2R	10108600	10108800	chr2R	10110400	10110600	0.0181604	2.11121
chr2R	10124800	10125000	chr2R	10127800	10128000	0.0330933	2.11121
chr2R	10146600	10146800	chr2R	10149400	10149600	0.0123245	2.11121
chr2R	10156400	10156600	chr2R	10158000	10158200	0.00390603	2.11121
chr2R	10211400	10211600	chr2R	10228200	10228400	1.86935e-08	2.11121
chr2R	10422800	10423000	chr2R	10429200	10429400	0	2.11121
chr2R	10481800	10482000	chr2R	10484600	10484800	0.0456853	2.11121
chr2R	10531400	10531600	chr2R	10534000	10534200	0.037315	2.11121
chr2R	10534800	10535000	chr2R	10541800	10542000	0.00312802	2.59921
chr2R	10535000	10535200	chr2R	10540600	10540800	0.0185598	5.19842
chr2R	10560400	10560600	chr2R	10563800	10564000	4.78774e-05	2.11121
chr2R	10564200	10564400	chr2R	10568800	10569000	4.37942e-08	2.11121
chr2R	10815800	10816000	chr2R	10819200	10819400	0.00190677	3.2
chr2R	11080000	11080200	chr2R	11100400	11100600	6.65634e-13	2.11121
chr2R	11171200	11171400	chr2R	11173000	11173200	0.0141727	2.11121
chr2R	11198600	11198800	chr2R	11202400	11202600	0.000342026	2.11121
chr2R	11220000	11220200	chr2R	11222200	11222400	0.00101504	2.11121
chr2R	11284000	11284200	chr2R	11289400	11289600	0.00473644	2.11121
chr2R	11290000	11290200	chr2R	11293000	11293200	0.0215204	2.59921
chr2R	11293400	11293600	chr2R	11296000	11296200	0.0155229	2.11121
chr2R	11303800	11304000	chr2R	11307000	11307200	0.0199921	3.2
chr2R	11389200	11389400	chr2R	11391800	11392000	0.0165632	2.11121
chr2R	11394400	11394600	chr2R	11404800	11405000	0.000253384	2.11121
chr2R	11469400	11469600	chr2R	11475400	11475600	0.00140115	2.59921
chr2R	11475400	11475600	chr2R	11528200	11528400	0	2.59921
chr2R	11475600	11475800	chr2R	11529600	11529800	0.000136376	2.11121
chr2R	11505000	11505200	chr2R	11508000	11508200	0.0118185	2.11121
chr2R	12884600	12884800	chr2R	12904200	12904400	9.55202e-07	2.11121
chr2R	12980600	12980800	chr2R	12985400	12985600	0.0158545	2.59921
chr2R	12980600	12980800	chr2R	12996400	12996600	0.000587159	2.59921
chr2R	13168800	13169000	chr2R	13170800	13171000	0.0151402	2.11121
chr2R	12508000	12508200	chr2R	12510400	12510600	0.0266938	2.11121
chr2R	12511000	12511200	chr2R	12514400	12514600	7.20616e-05	2.11121
chr2R	12521800	12522000	chr2R	12524000	12524200	0.0146554	2.11121
chr2R	12522600	12522800	chr2R	12525800	12526000	0.0486559	3.2
chr2R	12589600	12589800	chr2R	12592400	12592600	0.0447648	2.59921
chr2R	12605600	12605800	chr2R	12608200	12608400	0.0447648	2.11121
chr2R	12628400	12628600	chr2R	12631600	12631800	0.0326608	2.11121
chr2R	12633600	12633800	chr2R	12636000	12636200	0.00448095	2.11121
chr2R	12758200	12758400	chr2R	12760200	12760400	0.00198209	2.59921
chr2R	12020000	12020200	chr2R	12025200	12025400	8.14539e-06	2.11121
chr2R	12035000	12035200	chr2R	12036800	12037000	0.00108515	2.11121
chr2R	12163200	12163400	chr2R	12165800	12166000	0.0365776	2.11121
chr2R	12175200	12175400	chr2R	12178600	12178800	0.0152275	2.59921
chr2R	12259200	12259400	chr2R	12261400	12261600	6.16018e-12	2.11121
chr2R	12314800	12315000	chr2R	12317000	12317200	0.0264621	2.59921
chr2R	12334400	12334600	chr2R	12336800	12337000	0.0214152	2.59921
chr2R	11593200	11593400	chr2R	11615800	11616000	4.80372e-10	3.2
chr2R	11593200	11593400	chr2R	11605200	11605400	0.000487694	2.11121
chr2R	11593600	11593800	chr2R	11602800	11603000	0.027317	3.67583
chr2R	11596000	11596200	chr2R	11608800	11609000	0.0048137	2.11121
chr2R	11602600	11602800	chr2R	11615600	11615800	0.0431065	3.67583
chr2R	11626400	11626600	chr2R	11632600	11632800	1.77426e-06	2.11121
chr2R	11646600	11646800	chr2R	11650800	11651000	0.0287496	3.2
chr2R	11652800	11653000	chr2R	11660200	11660400	0.00133164	2.11121
chr2R	11654600	11654800	chr2R	11659600	11659800	0.0229261	2.11121
chr2R	11658000	11658200	chr2R	11662600	11662800	0.00245234	2.11121
chr2R	11658000	11658200	chr2R	11665400	11665600	3.6769e-05	2.11121
chr2R	11662600	11662800	chr2R	11665400	11665600	0.0196267	2.11121
chr2R	11842000	11842200	chr2R	11843400	11843600	0.000627483	3.2
chr2R	11895600	11895800	chr2R	11899000	11899200	0.00133164	2.11121
chr2R	11986000	11986200	chr2R	11988600	11988800	0.0307838	2.11121
chr2R	11986400	11986600	chr2R	11987800	11988000	0.0125802	3.67583
chr2R	14601400	14601600	chr2R	14604000	14604200	0.00180832	2.59921
chr2R	13337600	13337800	chr2R	13342800	13343000	0.00206504	2.11121
chr2R	13431800	13432000	chr2R	13438000	13438200	0.000109409	3.67583
chr2R	13495400	13495600	chr2R	13497600	13497800	0.00541664	2.59921
chr2R	13502800	13503000	chr2R	13506200	13506400	0.00995836	2.11121
chr2R	13503600	13503800	chr2R	13505400	13505600	0.0278901	5.19842
chr2R	13507600	13507800	chr2R	13509200	13509400	0.00940127	2.11121
chr2R	13533600	13533800	chr2R	13536000	13536200	0.0260811	2.11121
chr2R	14008200	14008400	chr2R	14024600	14024800	0.00647086	2.59921
chr2R	14025000	14025200	chr2R	14031400	14031600	5.26264e-06	2.11121
chr2R	14135600	14135800	chr2R	14138800	14139000	0.00922272	2.11121
chr2R	14152800	14153000	chr2R	14161200	14161400	0.0180669	2.11121
chr2R	14171200	14171400	chr2R	14173000	14173200	0.00342986	3.2
chr2R	14235600	14235800	chr2R	14239600	14239800	0.00980619	2.11121
chr2R	14239800	14240000	chr2R	14256000	14256200	0.00238701	2.59921
chr2R	14256200	14256400	chr2R	14258800	14259000	0.00292602	2.11121
chr2R	14268800	14269000	chr2R	14270000	14270200	0.00247469	2.11121
chr2R	14275600	14275800	chr2R	14280000	14280200	0.0324047	2.11121
chr2R	14285000	14285200	chr2R	14287800	14288000	0.0311286	2.11121
chr2R	13854800	13855000	chr2R	13858400	13858600	0.00517936	2.11121
chr2R	13856200	13856400	chr2R	13858600	13858800	0.00889089	2.11121
chr2R	13859000	13859200	chr2R	13861600	13861800	0.0263363	2.11121
chr2R	13926000	13926200	chr2R	13929600	13929800	0.0029469	3.2
chr2R	13944800	13945000	chr2R	13947600	13947800	0.0328431	2.11121
chr2R	13954600	13954800	chr2R	13956200	13956400	2.89977e-05	2.11121
chr2R	13958600	13958800	chr2R	13960000	13960200	3.41947e-07	2.11121
chr2R	13965400	13965600	chr2R	13967400	13967600	0.0029469	3.67583
chr2R	13980600	13980800	chr2R	13982800	13983000	0.0282816	2.11121
chr2R	13986400	13986600	chr2R	13990200	13990400	0.0416649	2.11121
chr2R	13992600	13992800	chr2R	13995000	13995200	0.00431543	2.11121
chr2R	15214000	15214200	chr2R	15215800	15216000	2.02197e-07	2.11121
chr2R	15330200	15330400	chr2R	15335200	15335400	0.0342012	2.11121
chr2R	15483400	15483600	chr2R	15485400	15485600	0.0322895	2.59921
chr2R	15532600	15532800	chr2R	15534800	15535000	0.0142659	2.11121
chr2R	15538400	15538600	chr2R	15540800	15541000	0.025166	2.59921
chr2R	15569600	15569800	chr2R	15571000	15571200	0.000305874	2.11121
chr2R	15572000	15572200	chr2R	15573000	15573200	0.015856	3.2
chr2R	15680600	15680800	chr2R	15682200	15682400	4.36919e-05	2.11121
chr2R	15932600	15932800	chr2R	15934000	15934200	0.000101247	3.2
chr2R	15940400	15940600	chr2R	15943400	15943600	0.014924	2.59921
chr2R	14799400	14799600	chr2R	14814400	14814600	1.51174e-12	2.11121
chr2R	14848400	14848600	chr2R	14852400	14852600	0.0201881	2.11121
chr2R	14855400	14855600	chr2R	14857400	14857600	0.0201881	2.11121
chr2R	14858800	14859000	chr2R	14860400	14860600	0.000920377	2.11121
chr2R	14867200	14867400	chr2R	14870200	14870400	0.0228245	2.11121
chr2R	14871600	14871800	chr2R	14873200	14873400	0.000290754	2.11121
chr2R	14886800	14887000	chr2R	14898400	14898600	7.22231e-09	2.59921
chr2R	14994000	14994200	chr2R	14996000	14996200	0.0159123	2.11121
chr2R	15128400	15128600	chr2R	15135200	15135400	1.98697e-09	2.11121
chr2R	15128400	15128600	chr2R	15137400	15137600	0.0343	2.59921
chr2R	15135400	15135600	chr2R	15137600	15137800	0.0328432	2.11121
chr2R	16008000	16008200	chr2R	16011200	16011400	0.00118837	2.11121
chr2R	16011600	16011800	chr2R	16014600	16014800	0.00299057	2.11121
chr2R	16015200	16015400	chr2R	16016600	16016800	0.000237735	2.59921
chr2R	16099200	16099400	chr2R	16100800	16101000	0.00299057	2.11121
chr2R	16099400	16099600	chr2R	16101800	16102000	0.00370551	3.2
chr2R	16125000	16125200	chr2R	16130200	16130400	3.99386e-07	2.11121
chr2R	16127200	16127400	chr2R	16129400	16129600	0.0400292	2.11121
chr2R	16131000	16131200	chr2R	16134400	16134600	0.00323459	4.22243
chr2R	16136400	16136600	chr2R	16138000	16138200	2.10854e-06	2.11121
chr2R	16152200	16152400	chr2R	16155800	16156000	0.00126055	2.11121
chr2R	16169200	16169400	chr2R	16170600	16170800	0.00299057	2.11121
chr2R	16181000	16181200	chr2R	16184600	16184800	0.00370551	2.11121
chr2R	16206400	16206600	chr2R	16210400	16210600	7.52279e-05	2.11121
chr2R	16222600	16222800	chr2R	16225800	16226000	0.0452769	2.59921
chr2R	16291800	16292000	chr2R	16293800	16294000	0.00118837	2.11121
chr2R	16337200	16337400	chr2R	16344000	16344200	0.00184957	2.11121
chr2R	16348800	16349000	chr2R	16353000	16353200	0.0189102	2.11121
chr2R	17670200	17670400	chr2R	17672400	17672600	0.01499	2.11121
chr2R	17737600	17737800	chr2R	17739200	17739400	1.31573e-06	2.11121
chr2R	17790000	17790200	chr2R	17792000	17792200	0.00788537	2.11121
chr2R	17792800	17793000	chr2R	17796400	17796600	0.018829	2.11121
chr2R	17852000	17852200	chr2R	17854400	17854600	0.00448228	2.11121
chr2R	17866200	17866400	chr2R	17868600	17868800	0.00577266	2.11121
chr2R	16801400	16801600	chr2R	16804400	16804600	0.0279963	2.11121
chr2R	16828800	16829000	chr2R	16830400	16830600	9.97702e-06	2.11121
chr2R	16839600	16839800	chr2R	16843200	16843400	0.0489442	2.11121
chr2R	16859200	16859400	chr2R	16863200	16863400	0.0295296	2.11121
chr2R	16952000	16952200	chr2R	16955000	16955200	0.0406754	3.2
chr2R	17136200	17136400	chr2R	17140400	17140600	0.000919689	2.11121
chr2R	17408000	17408200	chr2R	17411800	17412000	0.0417293	5.19842
chr2R	17428200	17428400	chr2R	17430400	17430600	0.0405281	2.11121
chr2R	17446400	17446600	chr2R	17449600	17449800	6.8588e-06	2.11121
chr2R	17453600	17453800	chr2R	17456000	17456200	0.000262054	2.11121
chr2R	17545400	17545600	chr2R	17547000	17547200	0.000170454	2.11121
chr2R	16572800	16573000	chr2R	16576600	16576800	0.04683	2.11121
chr2R	16587200	16587400	chr2R	16588600	16588800	0.00034632	2.11121
chr2R	16591200	16591400	chr2R	16593600	16593800	0.0382681	2.11121
chr2R	16597200	16597400	chr2R	16600400	16600600	0.0345285	2.11121
chr2R	16774200	16774400	chr2R	16776400	16776600	0.0202876	2.11121
chr2R	16784200	16784400	chr2R	16787000	16787200	0.0385541	3.67583
chr2R	18148200	18148400	chr2R	18151200	18151400	0.0134235	2.59921
chr2R	19401400	19401600	chr2R	19405600	19405800	0.0348241	2.11121
chr2R	19442800	19443000	chr2R	19444600	19444800	0.0351354	3.67583
chr2R	19446800	19447000	chr2R	19450000	19450200	0.046604	3.67583
chr2R	19453400	19453600	chr2R	19455000	19455200	0.00566566	3.2
chr2R	19457400	19457600	chr2R	19459400	19459600	0.0335751	2.11121
chr2R	19457400	19457600	chr2R	19461200	19461400	0.0211554	2.59921
chr2R	19462200	19462400	chr2R	19463600	19463800	0.020713	2.11121
chr2R	19463400	19463600	chr2R	19467600	19467800	0.0276448	2.59921
chr2R	19497200	19497400	chr2R	19500800	19501000	0.0491709	2.11121
chr2R	19498400	19498600	chr2R	19502000	19502200	0.0270481	2.11121
chr2R	18401800	18402000	chr2R	18407400	18407600	0.00968684	2.11121
chr2R	18402000	18402200	chr2R	18405400	18405600	0.00663339	2.59921
chr2R	18405600	18405800	chr2R	18408000	18408200	0.0263002	2.11121
chr2R	18589000	18589200	chr2R	18600400	18600600	0.00707823	2.11121
chr2R	18613200	18613400	chr2R	18614600	18614800	0.0020215	2.11121
chr2R	18665600	18665800	chr2R	18671000	18671200	0.0185295	2.59921
chr2R	18711600	18711800	chr2R	18715000	18715200	0.0103791	3.2
chr2R	18796800	18797000	chr2R	18800400	18800600	0.00900071	2.11121
chr2R	18797000	18797200	chr2R	18802000	18802200	0.0327749	2.11121
chr2R	18802600	18802800	chr2R	18806200	18806400	5.01624e-08	2.11121
chr2R	18830000	18830200	chr2R	18833200	18833400	0.00968083	2.59921
chr2R	18846600	18846800	chr2R	18850400	18850600	0.0170777	2.11121
chr2R	19129800	19130000	chr2R	19133400	19133600	0.0234236	2.11121
chr2R	19147400	19147600	chr2R	19152000	19152200	0.0499218	2.11121
chr2R	19164800	19165000	chr2R	19169800	19170000	0.00968083	3.67583
chr2R	20106400	20106600	chr2R	20111200	20111400	0	2.11121
chr2R	20271600	20271800	chr2R	20274200	20274400	0.0357433	2.11121
chr2R	20275000	20275200	chr2R	20278400	20278600	0.00952931	2.59921
chr2R	20321200	20321400	chr2R	20324400	20324600	0.0419092	2.11121
chr2R	20973800	20974000	chr2R	20976400	20976600	0.0204487	2.59921
chr2R	20978400	20978600	chr2R	20984000	20984200	0.0312589	2.11121
chr2R	20996600	20996800	chr2R	20998000	20998200	0.00164998	2.11121
chr2R	20998000	20998200	chr2R	21000200	21000400	0.0214812	2.11121
chr2R	21010000	21010200	chr2R	21011400	21011600	0.00232986	2.11121
chr2R	21012600	21012800	chr2R	21016800	21017000	0.0478149	2.11121
chr2R	21049000	21049200	chr2R	21055000	21055200	0.0171073	2.11121
chr2R	21057800	21058000	chr2R	21060400	21060600	0.00518448	2.11121
chr2R	21064800	21065000	chr2R	21067600	21067800	0.0455491	2.11121
chr2R	21135000	21135200	chr2R	21141800	21142000	0.00232986	2.11121
chr2R	21143800	21144000	chr2R	21145600	21145800	1.07648e-05	2.59921
chr2R	21175400	21175600	chr2R	21178600	21178800	0.000834947	2.11121
chr2R	21188400	21188600	chr2R	21192400	21192600	0.0478149	2.11121
chr2R	20552800	20553000	chr2R	20555200	20555400	0.0301188	2.11121
chr2R	20668400	20668600	chr2R	20670400	20670600	0.000100741	2.59921
chr2R	21200400	21200600	chr2R	21202800	21203000	0.0284031	2.59921
chr2R	21498400	21498600	chr2R	21501000	21501200	0.033715	3.67583
chr2R	21502000	21502200	chr2R	21505600	21505800	0.0359334	2.11121
chr2R	21509000	21509200	chr2R	21515400	21515600	0.0486767	2.11121
chr2R	21538800	21539000	chr2R	21540800	21541000	0.0238254	2.11121
chr2R	22063600	22063800	chr2R	22066400	22066600	2.48312e-05	2.11121
chr2R	22073400	22073600	chr2R	22075200	22075400	7.54668e-05	2.11121
chr2R	22107600	22107800	chr2R	22111200	22111400	0.0318574	2.11121
chr2R	22116600	22116800	chr2R	22122400	22122600	0.00134763	2.11121
chr2R	22123200	22123400	chr2R	22127000	22127200	0.0177163	2.59921
chr2R	22134600	22134800	chr2R	22136200	22136400	0.000151923	2.59921
chr2R	22183600	22183800	chr2R	22185200	22185400	0.00501956	2.59921
chr2R	22194200	22194400	chr2R	22196800	22197000	0.00896809	2.59921
chr2R	22213800	22214000	chr2R	22216600	22216800	0.00555387	3.67583
chr2R	22229600	22229800	chr2R	22234800	22235000	0.0105549	2.11121
chr2R	22243200	22243400	chr2R	22270600	22270800	9.83741e-09	2.11121
chr2R	22411600	22411800	chr2R	22415400	22415600	0.0305095	2.11121
chr2R	22483200	22483400	chr2R	22492200	22492400	0.00120627	2.59921
chr2R	22554400	22554600	chr2R	22557600	22557800	0.0349517	2.59921
chr2R	22557400	22557600	chr2R	22561000	22561200	0.00177746	2.59921
chr2R	22565400	22565600	chr2R	22568800	22569000	0.000810976	2.11121
chr2R	22569800	22570000	chr2R	22593000	22593200	0	2.11121
chr2R	22638200	22638400	chr2R	22639600	22639800	9.82092e-05	2.11121
chr2R	22641800	22642000	chr2R	22643400	22643600	0.00378823	2.59921
chr2R	22643800	22644000	chr2R	22646000	22646200	0.0161012	2.11121
chr2R	22648600	22648800	chr2R	22651600	22651800	0.00348694	3.2
chr2R	22667600	22667800	chr2R	22670000	22670200	0.00638676	2.11121
chr2R	22675000	22675200	chr2R	22677800	22678000	0.0252742	2.59921
chr2R	22678400	22678600	chr2R	22686000	22686200	3.50795e-06	3.2
chr2R	22678600	22678800	chr2R	22689000	22689200	0	2.11121
chr2R	22679600	22679800	chr2R	22684000	22684200	0.0199587	2.11121
chr2R	22681000	22681200	chr2R	22685800	22686000	1.66772e-05	3.2
chr2R	21617200	21617400	chr2R	21618600	21618800	0.0200626	2.11121
chr2R	21667000	21667200	chr2R	21669600	21669800	0.0128674	2.11121
chr2R	21688400	21688600	chr2R	21690600	21690800	0.0452125	2.59921
chr2R	21697400	21697600	chr2R	21700000	21700200	0.00538997	2.11121
chr2R	21706200	21706400	chr2R	21709000	21709200	0.00331947	2.11121
chr2R	21709400	21709600	chr2R	21713600	21713800	0.000617316	2.11121
chr2R	21721600	21721800	chr2R	21724000	21724200	0.0200626	2.11121
chr2R	23654400	23654600	chr2R	23657000	23657200	0.0350755	2.11121
chr2R	23659200	23659400	chr2R	23666800	23667000	0	2.59921
chr2R	23660400	23660600	chr2R	23664800	23665000	0.0236854	2.11121
chr2R	23661200	23661400	chr2R	23666200	23666400	0.0103113	2.11121
chr2R	23683000	23683200	chr2R	23686000	23686200	0.031173	2.11121
chr2R	23694400	23694600	chr2R	23697000	23697200	0.0401501	3.2
chr2R	23698800	23699000	chr2R	23701400	23701600	0.029667	4.22243
chr2R	23702600	23702800	chr2R	23706600	23706800	4.40833e-06	2.11121
chr2R	23707200	23707400	chr2R	23709200	23709400	0.00793968	2.11121
chr2R	23710000	23710200	chr2R	23711600	23711800	0.000337696	2.11121
chr2R	23809000	23809200	chr2R	23811600	23811800	0.000130049	2.11121
chr2R	23819400	23819600	chr2R	23822600	23822800	0.0283302	2.11121
chr2R	23845600	23845800	chr2R	23849200	23849400	0.0341843	2.59921
chr2R	23852000	23852200	chr2R	23856200	23856400	0.00865019	3.2
chr2R	23859200	23859400	chr2R	23862200	23862400	0.0235957	3.2
chr2R	23862800	23863000	chr2R	23864800	23865000	0.00113317	2.59921
chr2R	23866000	23866200	chr2R	23868000	23868200	0.00263449	2.59921
chr2R	23870600	23870800	chr2R	23873000	23873200	0.00505324	2.11121
chr2R	23874600	23874800	chr2R	23877200	23877400	0.0283302	2.11121
chr2R	23880000	23880200	chr2R	23881600	23881800	0.0330612	3.67583
chr2R	23890400	23890600	chr2R	23894800	23895000	0.00113317	2.11121
chr2R	23936800	23937000	chr2R	23939400	23939600	0.0428699	2.59921
chr2R	23940600	23940800	chr2R	23942200	23942400	6.39796e-06	2.11121
chr2R	23945600	23945800	chr2R	23949000	23949200	0.0236854	2.11121
chr2R	23949600	23949800	chr2R	23953600	23953800	0.00539122	2.59921
chr2R	23954600	23954800	chr2R	23956800	23957000	0.00733168	2.59921
chr2R	23957600	23957800	chr2R	23960600	23960800	0.0247577	2.11121
chr2R	23958200	23958400	chr2R	23963600	23963800	0.0344262	5.19842
chr2R	23961200	23961400	chr2R	23964000	23964200	0.0488596	2.59921
chr2R	23967800	23968000	chr2R	23972000	23972200	0.0159731	2.11121
chr2R	23970400	23970600	chr2R	23972000	23972200	0.0124414	2.11121
chr2R	23972400	23972600	chr2R	23977000	23977200	0.00210375	2.11121
chr2R	22800800	22801000	chr2R	22805000	22805200	0.0104674	3.2
chr2R	22803200	22803400	chr2R	22806200	22806400	0.0276192	3.2
chr2R	22833800	22834000	chr2R	22836000	22836200	0.0235719	2.11121
chr2R	22883400	22883600	chr2R	22885200	22885400	0.0313041	3.67583
chr2R	22883800	22884000	chr2R	22888000	22888200	0.0337716	3.67583
chr2R	22886800	22887000	chr2R	22888400	22888600	0.0047285	2.59921
chr2R	22908400	22908600	chr2R	22911400	22911600	0.0303112	2.11121
chr2R	22918600	22918800	chr2R	22924800	22925000	0.00112876	2.11121
chr2R	23064400	23064600	chr2R	23067200	23067400	0.000129113	2.11121
chr2R	23067200	23067400	chr2R	23074800	23075000	0.0175433	2.11121
chr2R	23067400	23067600	chr2R	23072000	23072200	0.0260399	2.11121
chr2R	23068600	23068800	chr2R	23071800	23072000	0.0329691	2.11121
chr2R	23079400	23079600	chr2R	23081600	23081800	0.0455452	2.11121
chr2R	23355600	23355800	chr2R	23356800	23357000	1.15121e-05	2.59921
chr2R	23377200	23377400	chr2R	23380600	23380800	0.000886384	2.11121
chr2R	23377200	23377400	chr2R	23383000	23383200	4.56809e-05	2.11121
chr2R	23383800	23384000	chr2R	23385200	23385400	0.00168029	3.2
chr2R	23386600	23386800	chr2R	23396400	23396600	0.0233601	2.11121
chr2R	23548000	23548200	chr2R	23552000	23552200	0.0320376	2.11121
chr2R	23548800	23549000	chr2R	23550600	23550800	0.00314353	2.59921
chr2R	23551600	23551800	chr2R	23553400	23553600	0.00472561	2.59921
chr2R	23556600	23556800	chr2R	23560000	23560200	1.15121e-05	2.11121
chr2R	23560800	23561000	chr2R	23564200	23564400	0.00872798	2.11121
chr2R	24022400	24022600	chr2R	24024000	24024200	0.0340796	2.59921
chr2R	24022400	24022600	chr2R	24028600	24028800	0.0280465	2.59921
chr2R	24024400	24024600	chr2R	24028400	24028600	0.000169239	2.59921
chr2R	24029000	24029200	chr2R	24034000	24034200	2.76381e-12	2.11121
chr2R	24034400	24034600	chr2R	24037600	24037800	0.0313176	2.59921
chr2R	24046400	24046600	chr2R	24058200	24058400	9.98044e-13	2.11121
chr2R	24047200	24047400	chr2R	24048600	24048800	0.0481968	2.11121
chr2R	24058000	24058200	chr2R	24059800	24060000	0.0231985	2.11121
chr2R	24060000	24060200	chr2R	24062600	24062800	3.56307e-07	2.11121
chr2R	24064600	24064800	chr2R	24068000	24068200	0.0472526	3.67583
chr2R	24133600	24133800	chr2R	24138000	24138200	1.18621e-09	2.11121
chr2R	24146600	24146800	chr2R	24156000	24156200	0.00269955	2.59921
chr2R	24174600	24174800	chr2R	24187200	24187400	2.24546e-08	2.11121
chr2R	24175400	24175600	chr2R	24185200	24185400	7.95088e-05	3.2
chr2R	24195600	24195800	chr2R	24197200	24197400	0.00122755	2.11121
chr2R	24258000	24258200	chr2R	24260600	24260800	0.000276414	2.11121
chr2R	24261200	24261400	chr2R	24264800	24265000	0.0069104	2.59921
chr2R	24307400	24307600	chr2R	24310200	24310400	0.0313176	2.11121
chr2R	24335400	24335600	chr2R	24337200	24337400	0.0267553	2.11121
chr2R	24342800	24343000	chr2R	24369800	24370000	2.17755e-13	2.59921
chr2R	24349800	24350000	chr2R	24364200	24364400	0.0192161	2.11121
chr2R	24402800	24403000	chr2R	24411600	24411800	0.00692488	2.11121
chr2R	24517600	24517800	chr2R	24523600	24523800	0.0090579	2.11121
chr2R	24527000	24527200	chr2R	24531000	24531200	0.0142202	3.67583
chr2R	24529600	24529800	chr2R	24531000	24531200	0.0494459	2.11121
chr2R	24535800	24536000	chr2R	24537200	24537400	0.0314783	1.83792
chr2R	24535800	24536000	chr2R	24538800	24539000	0.000182233	2.59921
chr2R	24540200	24540400	chr2R	24543200	24543400	0.00145021	2.11121
chr2R	24565400	24565600	chr2R	24571400	24571600	0.0154301	2.11121
chr2R	24571800	24572000	chr2R	24574200	24574400	0.0194452	2.11121
chr2R	24600000	24600200	chr2R	24603200	24603400	0.00242879	2.11121
chr2R	24600000	24600200	chr2R	24606800	24607000	6.54701e-05	2.11121
chr2R	24603800	24604000	chr2R	24606600	24606800	0.0126896	2.11121
chr2R	24607400	24607600	chr2R	24611000	24611200	0.0222841	2.11121
chr2R	24662200	24662400	chr2R	24663600	24663800	5.13428e-05	3.67583
chr2R	24664800	24665000	chr2R	24668000	24668200	0.001294	2.11121
chr2R	24685400	24685600	chr2R	24688200	24688400	0.00638374	2.59921
chr2R	24768200	24768400	chr2R	24775000	24775200	5.90868e-05	2.11121
chr2R	24768400	24768600	chr2R	24770800	24771000	0.0214957	2.59921
chr2R	24781200	24781400	chr2R	24783000	24783200	0.00254	3.2
chr2R	24787400	24787600	chr2R	24793200	24793400	0.0466371	2.11121
chr2R	24794800	24795000	chr2R	24796800	24797000	0.00145347	3.67583
chr2R	24797600	24797800	chr2R	24804200	24804400	0.0199429	2.11121
chr2R	24857800	24858000	chr2R	24859800	24860000	0.0103632	2.11121
chr2R	24875800	24876000	chr2R	24881400	24881600	0	2.11121
chr2R	24928800	24929000	chr2R	24931400	24931600	0.0393172	2.59921
chr2R	24929000	24929200	chr2R	24933200	24933400	0.0199429	2.11121
chr2R	24936400	24936600	chr2R	24937800	24938000	0.00670011	2.11121
chr2R	24938600	24938800	chr2R	24940000	24940200	0.00018292	2.11121
chr2R	24942800	24943000	chr2R	24944800	24945000	0.00280747	2.11121
chr2R	24946000	24946200	chr2R	24947800	24948000	0.000242585	2.59921
chr2R	24948800	24949000	chr2R	24952200	24952400	0.00942992	2.11121
chr2R	24954400	24954600	chr2R	24959200	24959400	0.0446475	2.11121
chr2R	24965600	24965800	chr2R	24968600	24968800	0.0112216	2.59921
chr2R	24976200	24976400	chr2R	24981600	24981800	0.0137857	2.59921
chr2R	24982400	24982600	chr2R	24992000	24992200	6.72643e-07	2.11121
chr2R	24988800	24989000	chr2R	25002400	25002600	0.0209524	2.11121
chr2R	24990800	24991000	chr2R	24997200	24997400	0.0316086	2.11121
chr2R	24990800	24991000	chr2R	25002600	25002800	0.0183416	2.11121
chr2R	24994000	24994200	chr2R	24998400	24998600	0.045508	2.59921
chr2R	24996600	24996800	chr2R	24998600	24998800	0.0137857	2.11121
chr2R	25003200	25003400	chr2R	25005000	25005200	0.0252988	2.11121
chr2R	25005200	25005400	chr2R	25008400	25008600	0.012754	2.11121
chr2R	25005400	25005600	chr2R	25010600	25010800	0.0442855	3.2
chr2R	25027200	25027400	chr2R	25029600	25029800	0.0404653	2.11121
chr2R	25068200	25068400	chr2R	25073800	25074000	0.00982291	2.11121
chr2R	25078200	25078400	chr2R	25079800	25080000	0.00607552	2.11121
chr2R	25185000	25185200	chr2R	25189200	25189400	0.029177	2.59921
chr3L	129000	129200	chr3L	131400	131600	2.62218e-06	2.11121
chr3L	164000	164200	chr3L	166200	166400	0.0165248	2.59921
chr3L	164200	164400	chr3L	169400	169600	0.024874	2.11121
chr3L	200800	201000	chr3L	203000	203200	0.0233512	3.2
chr3L	204000	204200	chr3L	205600	205800	0.00253117	3.2
chr3L	206000	206200	chr3L	211200	211400	0.00980072	2.11121
chr3L	225000	225200	chr3L	231600	231800	0.0190621	2.11121
chr3L	272400	272600	chr3L	277000	277200	0.0381253	2.11121
chr3L	294200	294400	chr3L	299400	299600	0.0351413	2.11121
chr3L	325400	325600	chr3L	327200	327400	0.00193097	3.67583
chr3L	343400	343600	chr3L	346000	346200	0.024874	3.67583
chr3L	348200	348400	chr3L	355800	356000	0.0242446	2.59921
chr3L	434000	434200	chr3L	439000	439200	0.0404344	2.11121
chr3L	494800	495000	chr3L	502400	502600	1.28716e-06	2.11121
chr3L	543400	543600	chr3L	545800	546000	1.41494e-07	2.11121
chr3L	543400	543600	chr3L	548600	548800	0.00180588	2.11121
chr3L	549000	549200	chr3L	570800	571000	0.00535291	2.11121
chr3L	590800	591000	chr3L	592400	592600	9.11893e-05	2.59921
chr3L	606200	606400	chr3L	660000	660200	7.81276e-05	2.59921
chr3L	606200	606400	chr3L	661200	661400	0	2.59921
chr3L	614400	614600	chr3L	626200	626400	0.000928736	2.11121
chr3L	616600	616800	chr3L	628200	628400	5.05729e-07	2.59921
chr3L	616800	617000	chr3L	626400	626600	1.61317e-07	2.11121
chr3L	630600	630800	chr3L	647600	647800	0.0307204	3.2
chr3L	673400	673600	chr3L	749000	749200	3.60014e-12	2.11121
chr3L	682400	682600	chr3L	685400	685600	4.07945e-08	2.11121
chr3L	685800	686000	chr3L	690200	690400	0.0141569	2.11121
chr3L	690800	691000	chr3L	692400	692600	0.00113135	2.11121
chr3L	774600	774800	chr3L	777800	778000	0.00537946	2.11121
chr3L	1296400	1296600	chr3L	1298000	1298200	4.57378e-05	2.59921
chr3L	1313600	1313800	chr3L	1318000	1318200	0.0258343	2.11121
chr3L	1318600	1318800	chr3L	1321000	1321200	0.00861919	2.11121
chr3L	1324600	1324800	chr3L	1329400	1329600	0.00207088	2.11121
chr3L	1367000	1367200	chr3L	1463600	1463800	0	2.11121
chr3L	1499800	1500000	chr3L	1501600	1501800	0.0436282	2.11121
chr3L	1502800	1503000	chr3L	1515800	1516000	0.0013113	2.11121
chr3L	1505400	1505600	chr3L	1516000	1516200	0.013571	2.59921
chr3L	1534200	1534400	chr3L	1536800	1537000	1.06019e-06	2.11121
chr3L	1550400	1550600	chr3L	1555200	1555400	0.0411591	2.11121
chr3L	1603000	1603200	chr3L	1605800	1606000	0.0418336	2.11121
chr3L	1645400	1645600	chr3L	1647200	1647400	1.50308e-05	2.11121
chr3L	1647800	1648000	chr3L	1649800	1650000	0.0143166	2.59921
chr3L	1648000	1648200	chr3L	1651600	1651800	0.0454647	3.2
chr3L	1665400	1665600	chr3L	1666800	1667000	0.00742905	2.11121
chr3L	1665600	1665800	chr3L	1668000	1668200	0.000552492	2.59921
chr3L	1775400	1775600	chr3L	1777200	1777400	0.00664998	2.11121
chr3L	1795800	1796000	chr3L	1798200	1798400	0.0015772	2.59921
chr3L	1799000	1799200	chr3L	1802600	1802800	0.00732429	2.59921
chr3L	1824800	1825000	chr3L	1829800	1830000	0.0315337	2.11121
chr3L	1853000	1853200	chr3L	1856200	1856400	0.0470241	2.59921
chr3L	1862600	1862800	chr3L	1865000	1865200	0.00220421	2.11121
chr3L	1879400	1879600	chr3L	1882800	1883000	0.0295267	3.67583
chr3L	852600	852800	chr3L	855800	856000	0.0210791	2.11121
chr3L	857600	857800	chr3L	868000	868200	0.00596159	2.11121
chr3L	873400	873600	chr3L	875000	875200	0.0193515	2.11121
chr3L	882400	882600	chr3L	885400	885600	0.000602924	2.11121
chr3L	1098800	1099000	chr3L	1102400	1102600	9.67391e-07	2.11121
chr3L	1098800	1099000	chr3L	1177400	1177600	0	2.11121
chr3L	1102400	1102600	chr3L	1177400	1177600	0	2.11121
chr3L	1183600	1183800	chr3L	1188600	1188800	0.00641478	2.11121
chr3L	1189600	1189800	chr3L	1191000	1191200	0.00889497	3.2
chr3L	3239800	3240000	chr3L	3246600	3246800	1.72863e-05	2.11121
chr3L	3246600	3246800	chr3L	3249400	3249600	0.0128176	2.59921
chr3L	3304000	3304200	chr3L	3308600	3308800	0.0293951	2.59921
chr3L	3374600	3374800	chr3L	3376200	3376400	0.00372227	2.11121
chr3L	3418200	3418400	chr3L	3420200	3420400	1.7241e-08	2.11121
chr3L	3542800	3543000	chr3L	3545000	3545200	1.49266e-08	2.11121
chr3L	2169000	2169200	chr3L	2171000	2171200	0.00135774	2.11121
chr3L	2257400	2257600	chr3L	2262600	2262800	0.00397283	2.11121
chr3L	2263000	2263200	chr3L	2265400	2265600	0.0134048	2.11121
chr3L	2374000	2374200	chr3L	2377000	2377200	0.000152214	2.59921
chr3L	2375400	2375600	chr3L	2376800	2377000	0.0486402	2.59921
chr3L	2388600	2388800	chr3L	2392000	2392200	0.0333863	2.59921
chr3L	2818000	2818200	chr3L	2820800	2821000	0.00480343	2.11121
chr3L	2821200	2821400	chr3L	2823600	2823800	0.0031204	2.11121
chr3L	2980200	2980400	chr3L	2982400	2982600	0.000177819	2.11121
chr3L	2983400	2983600	chr3L	2986000	2986200	0.045842	2.59921
chr3L	3036000	3036200	chr3L	3038000	3038200	0.0492516	3.2
chr3L	3053000	3053200	chr3L	3054400	3054600	6.5288e-05	2.59921
chr3L	3056200	3056400	chr3L	3058800	3059000	0.0310269	5.19842
chr3L	3077800	3078000	chr3L	3081200	3081400	0.000177819	2.59921
chr3L	3144800	3145000	chr3L	3147800	3148000	0.0429504	3.67583
chr3L	3162200	3162400	chr3L	3164800	3165000	0.00483804	2.11121
chr3L	2420200	2420400	chr3L	2424000	2424200	0.0399395	2.11121
chr3L	2447000	2447200	chr3L	2462200	2462400	0.0489234	2.11121
chr3L	2481000	2481200	chr3L	2483400	2483600	0.0157646	2.11121
chr3L	2481400	2481600	chr3L	2485200	2485400	0.012391	3.2
chr3L	2486200	2486400	chr3L	2487800	2488000	5.4205e-05	2.11121
chr3L	2488800	2489000	chr3L	2493800	2494000	0.0483268	2.11121
chr3L	2490000	2490200	chr3L	2493600	2493800	4.00433e-08	2.59921
chr3L	2772400	2772600	chr3L	2773800	2774000	0.00256606	2.11121
chr3L	3807200	3807400	chr3L	3809200	3809400	0.0202655	3.67583
chr3L	3812000	3812200	chr3L	3813400	3813600	0.00787496	2.59921
chr3L	3814600	3814800	chr3L	3816200	3816400	0.0174662	2.59921
chr3L	3895000	3895200	chr3L	3896400	3896600	0.00160393	2.11121
chr3L	4071800	4072000	chr3L	4073800	4074000	3.80945e-05	2.11121
chr3L	4119800	4120000	chr3L	4121600	4121800	0.0222332	2.11121
chr3L	4136600	4136800	chr3L	4138400	4138600	1.23322e-05	2.59921
chr3L	4190000	4190200	chr3L	4193200	4193400	0.0453527	2.11121
chr3L	4221600	4221800	chr3L	4226000	4226200	0.000462396	2.11121
chr3L	4226200	4226400	chr3L	4233000	4233200	0.0289783	2.11121
chr3L	4227200	4227400	chr3L	4233400	4233600	0.00733441	3.67583
chr3L	4240600	4240800	chr3L	4242000	4242200	2.08376e-06	2.59921
chr3L	4259800	4260000	chr3L	4262000	4262200	0.0414515	2.11121
chr3L	4284400	4284600	chr3L	4286200	4286400	0.00850423	3.2
chr3L	4364800	4365000	chr3L	4367000	4367200	0.015234	2.11121
chr3L	4368400	4368600	chr3L	4371600	4371800	0.00616288	2.11121
chr3L	5020600	5020800	chr3L	5023400	5023600	0.0375991	2.11121
chr3L	5045000	5045200	chr3L	5051400	5051600	0.000104217	2.11121
chr3L	5136400	5136600	chr3L	5139200	5139400	0.000125994	2.11121
chr3L	5146000	5146200	chr3L	5152400	5152600	0.00970543	2.59921
chr3L	5184800	5185000	chr3L	5187200	5187400	0.0192948	2.59921
chr3L	4417000	4417200	chr3L	4420400	4420600	0.000505602	2.11121
chr3L	4423200	4423400	chr3L	4426200	4426400	0.0221776	2.11121
chr3L	4639200	4639400	chr3L	4643000	4643200	0.00522068	2.11121
chr3L	4690800	4691000	chr3L	4693200	4693400	0.0179778	2.11121
chr3L	5604600	5604800	chr3L	5606400	5606600	0.00424808	2.59921
chr3L	5755000	5755200	chr3L	5763800	5764000	0.0197603	2.11121
chr3L	5766400	5766600	chr3L	5768200	5768400	0.00129111	3.2
chr3L	5777400	5777600	chr3L	5779400	5779600	0.0288859	2.59921
chr3L	5794800	5795000	chr3L	5796400	5796600	0.000769402	3.2
chr3L	5808400	5808600	chr3L	5810200	5810400	0.0436422	3.67583
chr3L	5892800	5893000	chr3L	5895400	5895600	0.0140535	2.11121
chr3L	5897600	5897800	chr3L	5899000	5899200	2.28991e-07	2.11121
chr3L	5900000	5900200	chr3L	5901600	5901800	0.00101878	3.2
chr3L	5928000	5928200	chr3L	5930200	5930400	0.0355933	2.11121
chr3L	5361000	5361200	chr3L	5362600	5362800	0.0253076	2.11121
chr3L	5361200	5361400	chr3L	5365400	5365600	0.0121621	2.11121
chr3L	5363000	5363200	chr3L	5364600	5364800	0.01244	2.59921
chr3L	5406000	5406200	chr3L	5408200	5408400	0.0433283	2.11121
chr3L	5500200	5500400	chr3L	5502800	5503000	0.0281723	2.59921
chr3L	5544400	5544600	chr3L	5547600	5547800	0.0469265	2.11121
chr3L	5561800	5562000	chr3L	5563200	5563400	5.51512e-06	2.11121
chr3L	6179600	6179800	chr3L	6186800	6187000	2.7555e-05	2.11121
chr3L	6182000	6182200	chr3L	6193400	6193600	0.0499145	2.11121
chr3L	6183400	6183600	chr3L	6187400	6187600	0.0225298	3.67583
chr3L	6184600	6184800	chr3L	6188400	6188600	5.21474e-06	2.11121
chr3L	6189600	6189800	chr3L	6192800	6193000	0.017415	2.59921
chr3L	6753400	6753600	chr3L	6756000	6756200	0.0368801	3.2
chr3L	7345800	7346000	chr3L	7347200	7347400	0.0293282	2.59921
chr3L	7357200	7357400	chr3L	7360000	7360200	3.46278e-07	2.11121
chr3L	7805200	7805400	chr3L	7809600	7809800	3.59345e-11	3.2
chr3L	8061000	8061200	chr3L	8062600	8062800	0.00284396	2.59921
chr3L	8068800	8069000	chr3L	8071200	8071400	0.0459101	2.11121
chr3L	8178800	8179000	chr3L	8180400	8180600	0.00176872	2.11121
chr3L	8295000	8295200	chr3L	8296600	8296800	0.036264	2.11121
chr3L	8336400	8336600	chr3L	8338600	8338800	0.0386805	2.11121
chr3L	6956200	6956400	chr3L	6957800	6958000	0.0302416	2.11121
chr3L	7095600	7095800	chr3L	7097800	7098000	0.0482053	2.11121
chr3L	8974800	8975000	chr3L	8978800	8979000	0.0211046	2.11121
chr3L	9067200	9067400	chr3L	9069800	9070000	0.000568421	2.11121
chr3L	9125400	9125600	chr3L	9127600	9127800	0.000344094	2.11121
chr3L	9125600	9125800	chr3L	9128800	9129000	0.0439565	2.11121
chr3L	9676000	9676200	chr3L	9677600	9677800	0.0225351	2.11121
chr3L	9692600	9692800	chr3L	9694400	9694600	1.9405e-06	2.11121
chr3L	9700200	9700400	chr3L	9703800	9704000	1.90252e-07	2.11121
chr3L	9727000	9727200	chr3L	9729400	9729600	0.0172686	2.59921
chr3L	9968600	9968800	chr3L	9972400	9972600	0.0187847	2.11121
chr3L	8515200	8515400	chr3L	8517800	8518000	0.00503963	2.11121
chr3L	9371400	9371600	chr3L	9373000	9373200	0.00168669	2.11121
chr3L	9427000	9427200	chr3L	9429600	9429800	0.00235448	2.11121
chr3L	9435800	9436000	chr3L	9438200	9438400	0.0318094	2.59921
chr3L	9446800	9447000	chr3L	9451600	9451800	0.00213688	2.11121
chr3L	9458600	9458800	chr3L	9460000	9460200	0.0477816	3.2
chr3L	10879200	10879400	chr3L	10882400	10882600	0.0026081	2.11121
chr3L	10895200	10895400	chr3L	10897400	10897600	0.0325384	2.11121
chr3L	11062800	11063000	chr3L	11064600	11064800	0.00132812	2.11121
chr3L	11090400	11090600	chr3L	11092000	11092200	0.0260144	2.11121
chr3L	11165000	11165200	chr3L	11169400	11169600	0.00275668	2.11121
chr3L	10322200	10322400	chr3L	10324800	10325000	0.00885789	2.11121
chr3L	11211200	11211400	chr3L	11213800	11214000	0.0373246	2.59921
chr3L	13008400	13008600	chr3L	13010800	13011000	0.0491846	2.11121
chr3L	13042000	13042200	chr3L	13044000	13044200	0.018245	2.11121
chr3L	12408600	12408800	chr3L	12411000	12411200	0.049058	2.11121
chr3L	12501200	12501400	chr3L	12504000	12504200	0.00458873	2.11121
chr3L	11793400	11793600	chr3L	11795400	11795600	0.00337206	2.11121
chr3L	13999600	13999800	chr3L	14001600	14001800	0.00425119	2.59921
chr3L	14031800	14032000	chr3L	14037000	14037200	0.0110758	3.2
chr3L	14055800	14056000	chr3L	14058600	14058800	0.00777649	2.11121
chr3L	14056400	14056600	chr3L	14061400	14061600	0.0383393	2.11121
chr3L	14069400	14069600	chr3L	14071200	14071400	0.0117148	2.11121
chr3L	14230400	14230600	chr3L	14233000	14233200	0.0304065	2.11121
chr3L	14755200	14755400	chr3L	14757600	14757800	0.000939848	2.59921
chr3L	14757600	14757800	chr3L	14760000	14760200	0.0349919	2.11121
chr3L	13489200	13489400	chr3L	13494600	13494800	0.0342012	2.11121
chr3L	13494800	13495000	chr3L	13498600	13498800	0.024892	2.11121
chr3L	15099000	15099200	chr3L	15104400	15104600	0.00113538	2.59921
chr3L	16379000	16379200	chr3L	16380800	16381000	0.0224636	2.59921
chr3L	15511000	15511200	chr3L	15514200	15514400	0.00663062	2.59921
chr3L	15532400	15532600	chr3L	15535000	15535200	4.28368e-11	2.11121
chr3L	15590400	15590600	chr3L	15592600	15592800	0.00123171	2.11121
chr3L	17431400	17431600	chr3L	17433200	17433400	0.0352588	2.11121
chr3L	17514000	17514200	chr3L	17529800	17530000	0.0160972	2.11121
chr3L	17516400	17516600	chr3L	17526400	17526600	0.00841014	2.11121
chr3L	17530000	17530200	chr3L	17533000	17533200	0.00130289	2.11121
chr3L	17547600	17547800	chr3L	17549400	17549600	0.013811	2.11121
chr3L	17558600	17558800	chr3L	17561200	17561400	0.0233718	2.11121
chr3L	17563800	17564000	chr3L	17570200	17570400	1.11085e-08	2.11121
chr3L	17563800	17564000	chr3L	17576600	17576800	0.000688898	2.11121
chr3L	17570200	17570400	chr3L	17578000	17578200	0.0445582	2.11121
chr3L	17577800	17578000	chr3L	17590800	17591000	5.30483e-08	2.11121
chr3L	16417200	16417400	chr3L	16419200	16419400	0.0449936	2.11121
chr3L	16594200	16594400	chr3L	16601800	16602000	0	3.2
chr3L	16780200	16780400	chr3L	16782600	16782800	0.000881095	2.59921
chr3L	16842600	16842800	chr3L	16844800	16845000	0.00426279	2.11121
chr3L	16881600	16881800	chr3L	16883800	16884000	0.042324	2.11121
chr3L	17004400	17004600	chr3L	17007000	17007200	0.0379177	2.11121
chr3L	17032400	17032600	chr3L	17035000	17035200	0.00578152	2.59921
chr3L	17043000	17043200	chr3L	17044400	17044600	0.0379177	2.11121
chr3L	17599400	17599600	chr3L	17602600	17602800	0.00904552	2.59921
chr3L	17607000	17607200	chr3L	17612000	17612200	2.82493e-06	2.11121
chr3L	17619800	17620000	chr3L	17621200	17621400	0.0206874	2.11121
chr3L	17802600	17802800	chr3L	17804400	17804600	3.9663e-06	2.11121
chr3L	17844200	17844400	chr3L	17845600	17845800	0.00776888	4.22243
chr3L	17847600	17847800	chr3L	17849000	17849200	0.0221222	2.59921
chr3L	17896400	17896600	chr3L	17898400	17898600	0.00683188	2.11121
chr3L	17909800	17910000	chr3L	17912000	17912200	0.0203207	2.59921
chr3L	17914000	17914200	chr3L	17962000	17962200	5.4197e-11	2.59921
chr3L	18107200	18107400	chr3L	18108800	18109000	0.032768	3.2
chr3L	18901400	18901600	chr3L	18905000	18905200	0.00151283	2.11121
chr3L	19079200	19079400	chr3L	19081400	19081600	0.0259862	2.11121
chr3L	19093200	19093400	chr3L	19095400	19095600	0.0401311	3.2
chr3L	18619200	18619400	chr3L	18620400	18620600	0.0153705	3.2
chr3L	18623000	18623200	chr3L	18624800	18625000	0.00109877	3.67583
chr3L	18673400	18673600	chr3L	18675000	18675200	0.00327625	2.11121
chr3L	18746200	18746400	chr3L	18747800	18748000	0.000241424	2.59921
chr3L	18793600	18793800	chr3L	18797200	18797400	0.0215569	2.59921
chr3L	20401800	20402000	chr3L	20403400	20403600	0.00108558	2.11121
chr3L	20407200	20407400	chr3L	20410000	20410200	0.000876578	2.11121
chr3L	20428000	20428200	chr3L	20430000	20430200	0.000854039	2.11121
chr3L	20793400	20793600	chr3L	20796800	20797000	0.0144389	2.11121
chr3L	20194000	20194200	chr3L	20197800	20198000	0.00290714	2.11121
chr3L	20310000	20310200	chr3L	20313200	20313400	1.52528e-05	2.11121
chr3L	19603800	19604000	chr3L	19605800	19606000	8.0136e-05	2.11121
chr3L	19612200	19612400	chr3L	19618400	19618600	0.0050236	2.11121
chr3L	19620200	19620400	chr3L	19624600	19624800	0.0244254	2.11121
chr3L	19624400	19624600	chr3L	19627000	19627200	0.0366814	2.11121
chr3L	19819600	19819800	chr3L	19832200	19832400	0.0191479	2.11121
chr3L	19834800	19835000	chr3L	19836200	19836400	0.000755119	2.11121
chr3L	19845800	19846000	chr3L	19861000	19861200	0.0012061	2.59921
chr3L	19925200	19925400	chr3L	19927000	19927200	0.0418152	2.11121
chr3L	21009000	21009200	chr3L	21026200	21026400	0	2.59921
chr3L	21010400	21010600	chr3L	21013400	21013600	0.0470387	2.11121
chr3L	21011400	21011600	chr3L	21026200	21026400	0.0110073	2.59921
chr3L	21011600	21011800	chr3L	21014400	21014600	0.0154425	2.11121
chr3L	21028200	21028400	chr3L	21030800	21031000	0.0129598	3.67583
chr3L	21032000	21032200	chr3L	21033800	21034000	0.000583471	2.59921
chr3L	21034400	21034600	chr3L	21040200	21040400	0.00794815	2.11121
chr3L	21035600	21035800	chr3L	21039000	21039200	0.0234599	2.11121
chr3L	21128200	21128400	chr3L	21130600	21130800	0.0470387	2.11121
chr3L	21173400	21173600	chr3L	21175000	21175200	0.00031207	3.2
chr3L	21196600	21196800	chr3L	21216800	21217000	0.0115842	2.59921
chr3L	21203000	21203200	chr3L	21205000	21205200	0.000738536	2.11121
chr3L	21240800	21241000	chr3L	21251600	21251800	0.0259411	2.59921
chr3L	21271000	21271200	chr3L	21274000	21274200	0.0453166	2.11121
chr3L	21282000	21282200	chr3L	21283200	21283400	0.0146124	2.11121
chr3L	21282200	21282400	chr3L	21285000	21285200	0.00110452	3.2
chr3L	21305400	21305600	chr3L	21317200	21317400	6.92326e-07	2.59921
chr3L	21476600	21476800	chr3L	21479800	21480000	0.0162025	2.11121
chr3L	21534400	21534600	chr3L	21536200	21536400	1.15053e-07	3.2
chr3L	21555400	21555600	chr3L	21557800	21558000	0.0492899	2.59921
chr3L	21559000	21559200	chr3L	21564400	21564600	0.0430505	2.11121
chr3L	21569600	21569800	chr3L	21573800	21574000	0.031806	3.2
chr3L	21572600	21572800	chr3L	21574000	21574200	0.0117914	2.11121
chr3L	21584600	21584800	chr3L	21598400	21598600	1.63457e-06	2.59921
chr3L	22072800	22073000	chr3L	22074200	22074400	0.000142613	2.11121
chr3L	22188800	22189000	chr3L	22192200	22192400	0.025001	3.2
chr3L	22263800	22264000	chr3L	22265800	22266000	0.0163424	3.2
chr3L	21620400	21620600	chr3L	21622800	21623000	0.0367213	2.11121
chr3L	21797200	21797400	chr3L	21800000	21800200	0.0188869	2.11121
chr3L	21825600	21825800	chr3L	21827400	21827600	0.00466476	3.67583
chr3L	21828400	21828600	chr3L	21830000	21830200	0.0146784	2.11121
chr3L	21830400	21830600	chr3L	21832200	21832400	0.00184339	2.59921
chr3L	21836800	21837000	chr3L	21839600	21839800	0.0270572	2.11121
chr3L	22718000	22718200	chr3L	22719800	22720000	0.0424167	2.59921
chr3L	22719600	22719800	chr3L	22722400	22722600	0.00228239	2.11121
chr3L	22822600	22822800	chr3L	22824800	22825000	5.22165e-05	2.11121
chr3L	22822800	22823000	chr3L	22835400	22835600	3.8607e-07	2.11121
chr3L	22824800	22825000	chr3L	22835400	22835600	0	2.11121
chr3L	22824800	22825000	chr3L	22837800	22838000	0.0298615	2.11121
chr3L	22835600	22835800	chr3L	22838000	22838200	0.0140596	2.11121
chr3L	22843200	22843400	chr3L	22847800	22848000	0.00361648	2.11121
chr3L	22848200	22848400	chr3L	22850600	22850800	0.0298615	2.11121
chr3L	22868600	22868800	chr3L	22870400	22870600	0.00129695	2.11121
chr3L	22945400	22945600	chr3L	22948400	22948600	9.41846e-10	2.11121
chr3R	4401000	4401200	chr3R	4402400	4402600	0.0263855	2.59921
chr3R	4434200	4434400	chr3R	4436800	4437000	0.00782035	2.11121
chr3R	4646200	4646400	chr3R	4648600	4648800	0.000381632	2.59921
chr3R	4656600	4656800	chr3R	4658600	4658800	0.0095029	2.11121
chr3R	4835400	4835600	chr3R	4852400	4852600	3.06718e-10	2.11121
chr3R	4959400	4959600	chr3R	4962400	4962600	0.0127164	2.11121
chr3R	5217600	5217800	chr3R	5219200	5219400	1.09163e-09	2.11121
chr3R	5220200	5220400	chr3R	5222600	5222800	0.00628534	2.59921
chr3R	5223600	5223800	chr3R	5225600	5225800	2.34928e-07	2.11121
chr3R	5229400	5229600	chr3R	5231600	5231800	0.0311182	2.11121
chr3R	5251400	5251600	chr3R	5256800	5257000	0.0248327	2.11121
chr3R	5252400	5252600	chr3R	5256000	5256200	0.0287854	3.2
chr3R	5266600	5266800	chr3R	5268200	5268400	0.00418365	2.59921
chr3R	5355000	5355200	chr3R	5358200	5358400	0.000195657	2.11121
chr3R	5358600	5358800	chr3R	5362200	5362400	0.0401996	2.59921
chr3R	5369200	5369400	chr3R	5371000	5371200	3.26462e-05	3.2
chr3R	5465000	5465200	chr3R	5466600	5466800	3.60488e-07	2.11121
chr3R	5467400	5467600	chr3R	5470600	5470800	2.5611e-06	2.11121
chr3R	5470800	5471000	chr3R	5474600	5474800	0.0175072	2.11121
chr3R	5474800	5475000	chr3R	5478200	5478400	0.0114744	2.11121
chr3R	5548400	5548600	chr3R	5549800	5550000	0.00542403	2.59921
chr3R	5551000	5551200	chr3R	5554200	5554400	0.0453302	3.67583
chr3R	5569000	5569200	chr3R	5570600	5570800	2.70471e-06	2.11121
chr3R	5589000	5589200	chr3R	5591200	5591400	0.000940257	2.59921
chr3R	5593000	5593200	chr3R	5594400	5594600	0.0144872	2.11121
chr3R	5606800	5607000	chr3R	5609200	5609400	0.0412399	2.11121
chr3R	5606800	5607000	chr3R	5611600	5611800	0.0248828	2.11121
chr3R	5627200	5627400	chr3R	5630000	5630200	0.0499678	2.11121
chr3R	5655400	5655600	chr3R	5658400	5658600	0.00445667	2.11121
chr3R	5736600	5736800	chr3R	5742200	5742400	0.00394078	2.11121
chr3R	5745200	5745400	chr3R	5753600	5753800	0.000311581	3.2
chr3R	5789400	5789600	chr3R	5791400	5791600	0.00337259	2.11121
chr3R	5792000	5792200	chr3R	5794200	5794400	0.02297	2.11121
chr3R	5846800	5847000	chr3R	5849400	5849600	0.0341538	2.11121
chr3R	5856600	5856800	chr3R	5860800	5861000	0.0498454	2.11121
chr3R	6407200	6407400	chr3R	6409200	6409400	0.0268005	2.11121
chr3R	6407600	6407800	chr3R	6410600	6410800	0.0365739	2.11121
chr3R	6678800	6679000	chr3R	6683200	6683400	3.53734e-09	2.59921
chr3R	6765200	6765400	chr3R	6767800	6768000	0.00136337	2.59921
chr3R	6155600	6155800	chr3R	6168800	6169000	0.0284186	2.11121
chr3R	6351400	6351600	chr3R	6353000	6353200	0.00892754	2.59921
chr3R	6374400	6374600	chr3R	6377400	6377600	0.0447052	2.11121
chr3R	6380400	6380600	chr3R	6382600	6382800	5.93054e-05	2.11121
chr3R	7924800	7925000	chr3R	7927400	7927600	0.0292748	2.59921
chr3R	7964800	7965000	chr3R	7967600	7967800	0.00688284	2.59921
chr3R	7978200	7978400	chr3R	7980400	7980600	0.000206289	3.2
chr3R	7247600	7247800	chr3R	7249200	7249400	0.00107407	2.59921
chr3R	7306800	7307000	chr3R	7310400	7310600	0.00255953	3.2
chr3R	7500200	7500400	chr3R	7503400	7503600	0.00576658	3.67583
chr3R	6908400	6908600	chr3R	6910200	6910400	0.0248024	2.11121
chr3R	6909000	6909200	chr3R	6911800	6912000	0.0427236	2.11121
chr3R	7068600	7068800	chr3R	7071200	7071400	0.0209788	2.11121
chr3R	7083000	7083200	chr3R	7085000	7085200	0.000699472	3.67583
chr3R	7087000	7087200	chr3R	7088800	7089000	0.00973851	3.2
chr3R	7124800	7125000	chr3R	7126400	7126600	0.0231471	2.11121
chr3R	7125400	7125600	chr3R	7127200	7127400	0.00044304	4.22243
chr3R	7152200	7152400	chr3R	7154200	7154400	0.0104706	4.22243
chr3R	8028000	8028200	chr3R	8030000	8030200	0.00347028	2.59921
chr3R	8105800	8106000	chr3R	8114000	8114200	0.00311966	2.11121
chr3R	8120600	8120800	chr3R	8121800	8122000	0.0214725	2.59921
chr3R	8123400	8123600	chr3R	8125600	8125800	0.0030598	3.67583
chr3R	8181800	8182000	chr3R	8190800	8191000	4.62627e-11	2.59921
chr3R	8240800	8241000	chr3R	8243400	8243600	0.00079545	2.11121
chr3R	8244600	8244800	chr3R	8248600	8248800	0.0150377	2.11121
chr3R	8301800	8302000	chr3R	8303400	8303600	0.00646556	2.59921
chr3R	8309400	8309600	chr3R	8312400	8312600	0.00883574	3.2
chr3R	9227000	9227200	chr3R	9229800	9230000	0.0110246	2.11121
chr3R	9402000	9402200	chr3R	9403400	9403600	0.0117644	3.67583
chr3R	9418800	9419000	chr3R	9428200	9428400	3.88791e-11	2.11121
chr3R	9419000	9419200	chr3R	9436600	9436800	0.00125009	2.11121
chr3R	9428400	9428600	chr3R	9436400	9436600	7.24853e-05	2.11121
chr3R	9494600	9494800	chr3R	9496600	9496800	0.047158	2.11121
chr3R	9510800	9511000	chr3R	9512200	9512400	0.00562993	2.59921
chr3R	9513800	9514000	chr3R	9515400	9515600	0.00149274	2.11121
chr3R	9563800	9564000	chr3R	9570200	9570400	0.00233757	2.11121
chr3R	8810600	8810800	chr3R	8814600	8814800	0.0102691	2.11121
chr3R	8821000	8821200	chr3R	8824000	8824200	0.029086	2.11121
chr3R	8981600	8981800	chr3R	8984000	8984200	0.0356992	3.2
chr3R	9043800	9044000	chr3R	9047400	9047600	0.00580304	2.11121
chr3R	9052800	9053000	chr3R	9054600	9054800	0.00049664	2.11121
chr3R	9053000	9053200	chr3R	9057400	9057600	2.78362e-09	2.11121
chr3R	9068400	9068600	chr3R	9070200	9070400	0.0356661	2.59921
chr3R	9700200	9700400	chr3R	9703600	9703800	0.0227305	3.2
chr3R	9759600	9759800	chr3R	9763200	9763400	0.00499715	3.2
chr3R	9768200	9768400	chr3R	9771600	9771800	0.0202108	2.11121
chr3R	9775000	9775200	chr3R	9777600	9777800	0.0253995	2.11121
chr3R	9928800	9929000	chr3R	9931400	9931600	0.0197569	2.59921
chr3R	8561800	8562000	chr3R	8564000	8564200	0.0333268	2.59921
chr3R	8650800	8651000	chr3R	8652800	8653000	0.000158162	2.11121
chr3R	8660600	8660800	chr3R	8663800	8664000	0.00114989	2.11121
chr3R	8660800	8661000	chr3R	8662200	8662400	0.0102951	2.11121
chr3R	8664400	8664600	chr3R	8667600	8667800	0.00166982	2.11121
chr3R	8671800	8672000	chr3R	8673200	8673400	0.00518707	2.59921
chr3R	8674400	8674600	chr3R	8676000	8676200	0.0192661	2.11121
chr3R	8723200	8723400	chr3R	8726400	8726600	0.00380937	3.2
chr3R	8729800	8730000	chr3R	8731600	8731800	0.00618841	2.11121
chr3R	10043600	10043800	chr3R	10045000	10045200	0.0010844	2.59921
chr3R	10045800	10046000	chr3R	10048200	10048400	0.0127767	2.11121
chr3R	10084400	10084600	chr3R	10087200	10087400	0.00547303	2.11121
chr3R	10101600	10101800	chr3R	10107000	10107200	0.0417056	3.2
chr3R	10352200	10352400	chr3R	10356200	10356400	0.00781931	2.59921
chr3R	10407600	10407800	chr3R	10412600	10412800	0.00511498	3.67583
chr3R	10614400	10614600	chr3R	10617200	10617400	6.01498e-07	2.11121
chr3R	10617200	10617400	chr3R	10622000	10622200	5.47506e-05	2.11121
chr3R	10784400	10784600	chr3R	10788200	10788400	0.00284334	2.11121
chr3R	10873000	10873200	chr3R	10875200	10875400	0.011541	3.67583
chr3R	10879800	10880000	chr3R	10881600	10881800	0.000395901	2.59921
chr3R	10882600	10882800	chr3R	10884000	10884200	0.00026799	2.11121
chr3R	10886800	10887000	chr3R	10889000	10889200	3.71781e-08	2.11121
chr3R	10890400	10890600	chr3R	10892400	10892600	0.00257937	5.19842
chr3R	11154200	11154400	chr3R	11156800	11157000	5.40814e-07	2.11121
chr3R	11202000	11202200	chr3R	11204200	11204400	0.000344989	2.59921
chr3R	11205000	11205200	chr3R	11208600	11208800	0.0212096	2.11121
chr3R	11217200	11217400	chr3R	11219200	11219400	0.0137725	3.67583
chr3R	11226800	11227000	chr3R	11230400	11230600	0.00946546	3.2
chr3R	11341600	11341800	chr3R	11353000	11353200	5.89677e-08	2.59921
chr3R	11410200	11410400	chr3R	11412000	11412200	0.0049478	2.59921
chr3R	11558000	11558200	chr3R	11559600	11559800	0.0435689	2.11121
chr3R	11558000	11558200	chr3R	11561800	11562000	0.0212096	2.11121
chr3R	11563400	11563600	chr3R	11565000	11565200	0.00416526	2.59921
chr3R	12402400	12402600	chr3R	12405600	12405800	1.41266e-05	3.2
chr3R	12454200	12454400	chr3R	12456200	12456400	0.00591376	2.11121
chr3R	12456800	12457000	chr3R	12459600	12459800	0.0141868	2.59921
chr3R	12628800	12629000	chr3R	12630200	12630400	0.00347361	2.11121
chr3R	12679200	12679400	chr3R	12685600	12685800	0.0258519	2.11121
chr3R	11610800	11611000	chr3R	11612800	11613000	0.0173776	2.11121
chr3R	11613600	11613800	chr3R	11616400	11616600	0.0330823	2.59921
chr3R	11620600	11620800	chr3R	11622200	11622400	0.00714163	3.67583
chr3R	11641000	11641200	chr3R	11645400	11645600	0.0142261	2.59921
chr3R	11651600	11651800	chr3R	11654800	11655000	0.0204113	3.67583
chr3R	11657200	11657400	chr3R	11664000	11664200	0.0463135	2.11121
chr3R	11695400	11695600	chr3R	11698000	11698200	0.0302411	2.59921
chr3R	11758600	11758800	chr3R	11760800	11761000	0.0285229	2.11121
chr3R	11762000	11762200	chr3R	11763800	11764000	0.0142261	2.11121
chr3R	11787200	11787400	chr3R	11789600	11789800	0.000782831	2.11121
chr3R	11882800	11883000	chr3R	11886200	11886400	0.0496298	2.11121
chr3R	11980400	11980600	chr3R	11982600	11982800	1.94927e-05	2.11121
chr3R	11980400	11980600	chr3R	11984600	11984800	1.06997e-07	2.11121
chr3R	11982600	11982800	chr3R	11984600	11984800	0.000676854	2.11121
chr3R	12951800	12952000	chr3R	12954400	12954600	0.0384553	2.11121
chr3R	12983800	12984000	chr3R	12985600	12985800	0.00259854	2.11121
chr3R	12993600	12993800	chr3R	12995000	12995200	0.0140165	2.11121
chr3R	12996000	12996200	chr3R	12997200	12997400	0.00203781	2.59921
chr3R	13012800	13013000	chr3R	13017600	13017800	0.0401186	2.59921
chr3R	13058800	13059000	chr3R	13063000	13063200	0.0190084	3.67583
chr3R	13069800	13070000	chr3R	13075200	13075400	0.0116194	2.11121
chr3R	12010600	12010800	chr3R	12017000	12017200	3.9039e-05	2.11121
chr3R	12244400	12244600	chr3R	12280800	12281000	8.64742e-12	2.11121
chr3R	12244600	12244800	chr3R	12279000	12279200	1.05498e-09	2.11121
chr3R	12367400	12367600	chr3R	12369400	12369600	4.10211e-05	2.11121
chr3R	14032800	14033000	chr3R	14035200	14035400	0.0123555	3.2
chr3R	14370200	14370400	chr3R	14373400	14373600	7.58012e-08	2.11121
chr3R	14373600	14373800	chr3R	14382400	14382600	0.00377998	2.11121
chr3R	13875000	13875200	chr3R	13901600	13901800	3.39016e-05	2.11121
chr3R	13875200	13875400	chr3R	13877000	13877200	6.82365e-05	2.11121
chr3R	13361200	13361400	chr3R	13363200	13363400	0.00213031	2.11121
chr3R	14650400	14650600	chr3R	14654600	14654800	0.0121691	5.19842
chr3R	14657200	14657400	chr3R	14659000	14659200	0.0048145	2.59921
chr3R	14724800	14725000	chr3R	14727600	14727800	0.0203811	2.59921
chr3R	14726600	14726800	chr3R	14728400	14728600	0.00275946	3.2
chr3R	14732000	14732200	chr3R	14736200	14736400	0.0459693	2.59921
chr3R	15835000	15835200	chr3R	15836800	15837000	0.0395732	2.11121
chr3R	16013000	16013200	chr3R	16023000	16023200	0.039534	2.11121
chr3R	15965400	15965600	chr3R	15972400	15972600	0.0311448	2.11121
chr3R	14886400	14886600	chr3R	14890000	14890200	8.71952e-07	2.11121
chr3R	16030000	16030200	chr3R	16033400	16033600	0.0259672	2.11121
chr3R	15090400	15090600	chr3R	15094400	15094600	0.0226911	3.67583
chr3R	16100400	16100600	chr3R	16103800	16104000	0.000744547	2.11121
chr3R	15128800	15129000	chr3R	15131600	15131800	0.0226911	2.11121
chr3R	16151000	16151200	chr3R	16154200	16154400	0.035198	2.11121
chr3R	16158600	16158800	chr3R	16162200	16162400	0.0430566	3.67583
chr3R	15206800	15207000	chr3R	15208600	15208800	8.09624e-09	2.59921
chr3R	15213600	15213800	chr3R	15219200	15219400	0.027	2.11121
chr3R	15223400	15223600	chr3R	15225000	15225200	0.0179441	2.11121
chr3R	15225400	15225600	chr3R	15229400	15229600	0.00623632	2.11121
chr3R	15243800	15244000	chr3R	15246600	15246800	0.0044934	2.11121
chr3R	16192000	16192200	chr3R	16197600	16197800	0.0191858	2.59921
chr3R	16218800	16219000	chr3R	16258400	16258600	0.0275831	2.11121
chr3R	15265800	15266000	chr3R	15268000	15268200	0.0129804	2.11121
chr3R	16229200	16229400	chr3R	16245000	16245200	0.0417321	2.59921
chr3R	15275200	15275400	chr3R	15278200	15278400	1.301e-05	2.11121
chr3R	16237400	16237600	chr3R	16241200	16241400	0.0158512	2.59921
chr3R	15279000	15279200	chr3R	15281200	15281400	0.0418888	2.11121
chr3R	16241800	16242000	chr3R	16250000	16250200	0.000889624	2.59921
chr3R	15284000	15284200	chr3R	15285600	15285800	0.0129804	2.11121
chr3R	16261800	16262000	chr3R	16263400	16263600	1.61518e-05	3.67583
chr3R	15288200	15288400	chr3R	15290000	15290200	0.000793527	2.11121
chr3R	15328600	15328800	chr3R	15330200	15330400	3.82448e-06	2.11121
chr3R	16339000	16339200	chr3R	16341400	16341600	0.00329429	2.59921
chr3R	15331000	15331200	chr3R	15332600	15332800	9.55559e-05	2.11121
chr3R	15346200	15346400	chr3R	15351000	15351200	0.0237732	2.11121
chr3R	15351200	15351400	chr3R	15356800	15357000	0.00803059	2.11121
chr3R	15368000	15368200	chr3R	15371400	15371600	0.045056	3.2
chr3R	15481600	15481800	chr3R	15485400	15485600	0.0157249	2.11121
chr3R	17617800	17618000	chr3R	17619800	17620000	8.31107e-05	2.11121
chr3R	17620000	17620200	chr3R	17624600	17624800	0.000235217	2.11121
chr3R	17679800	17680000	chr3R	17682200	17682400	0.0294385	2.11121
chr3R	17683000	17683200	chr3R	17684400	17684600	0.00293776	2.11121
chr3R	17683400	17683600	chr3R	17686400	17686600	0.0240124	3.2
chr3R	17685400	17685600	chr3R	17686800	17687000	0.000869237	2.11121
chr3R	17734800	17735000	chr3R	17737400	17737600	0.0186135	2.11121
chr3R	17803400	17803600	chr3R	17805000	17805200	0.00196546	2.11121
chr3R	17805400	17805600	chr3R	17806800	17807000	0.0414014	2.11121
chr3R	17944000	17944200	chr3R	17949600	17949800	1.97075e-06	2.11121
chr3R	16899200	16899400	chr3R	16934600	16934800	2.65999e-08	2.11121
chr3R	16970800	16971000	chr3R	16974200	16974400	0.00694622	2.11121
chr3R	17040400	17040600	chr3R	17043200	17043400	0.000437782	2.11121
chr3R	17048200	17048400	chr3R	17052200	17052400	0.0438215	2.11121
chr3R	17053800	17054000	chr3R	17056200	17056400	0	2.11121
chr3R	17056200	17056400	chr3R	17065400	17065600	0.000229413	2.11121
chr3R	17082200	17082400	chr3R	17085000	17085200	0.00191753	2.11121
chr3R	17085800	17086000	chr3R	17087400	17087600	0.000696417	2.59921
chr3R	17150000	17150200	chr3R	17151200	17151400	0.00191753	2.59921
chr3R	17391600	17391800	chr3R	17394600	17394800	0.0319936	2.11121
chr3R	17543000	17543200	chr3R	17546000	17546200	0.0314677	2.11121
chr3R	16403800	16404000	chr3R	16414000	16414200	0.0024515	2.11121
chr3R	16437200	16437400	chr3R	16440800	16441000	0.0268236	2.11121
chr3R	16450000	16450200	chr3R	16453200	16453400	0.000757103	3.2
chr3R	16612200	16612400	chr3R	16613600	16613800	0.00355639	3.67583
chr3R	16703000	16703200	chr3R	16764000	16764200	2.98252e-09	2.11121
chr3R	18913600	18913800	chr3R	18916200	18916400	0.00703435	2.11121
chr3R	19024400	19024600	chr3R	19026800	19027000	0.00916363	2.11121
chr3R	19154600	19154800	chr3R	19156000	19156200	0.00129741	3.2
chr3R	19157200	19157400	chr3R	19159600	19159800	0.0155633	2.11121
chr3R	18186200	18186400	chr3R	18188200	18188400	0.0332557	3.2
chr3R	18192400	18192600	chr3R	18194200	18194400	0.0163289	2.11121
chr3R	18197000	18197200	chr3R	18198800	18199000	2.78203e-05	2.11121
chr3R	18224000	18224200	chr3R	18225600	18225800	0.0134854	2.59921
chr3R	18253000	18253200	chr3R	18255000	18255200	0.00313517	2.11121
chr3R	18276200	18276400	chr3R	18280000	18280200	0.0108605	2.11121
chr3R	18293000	18293200	chr3R	18298000	18298200	0.0117762	3.67583
chr3R	18400000	18400200	chr3R	18402000	18402200	0.0452289	3.2
chr3R	18447400	18447600	chr3R	18450200	18450400	5.37223e-06	2.11121
chr3R	18474400	18474600	chr3R	18479000	18479200	0.00617431	2.11121
chr3R	18740400	18740600	chr3R	18743200	18743400	0.000152331	3.67583
chr3R	19227200	19227400	chr3R	19228800	19229000	0.000465536	2.59921
chr3R	20028200	20028400	chr3R	20031400	20031600	0.0215525	2.11121
chr3R	20311400	20311600	chr3R	20317800	20318000	0.0338776	2.11121
chr3R	20312400	20312600	chr3R	20316000	20316200	0.044246	2.11121
chr3R	20332800	20333000	chr3R	20337200	20337400	0.0338776	2.11121
chr3R	20558800	20559000	chr3R	20561400	20561600	5.48501e-07	2.11121
chr3R	20577600	20577800	chr3R	20579200	20579400	0.0198715	3.2
chr3R	20581400	20581600	chr3R	20586000	20586200	0.0499512	2.11121
chr3R	20586000	20586200	chr3R	20588000	20588200	0.000117039	2.11121
chr3R	20762600	20762800	chr3R	20764800	20765000	0.00649522	2.11121
chr3R	20778600	20778800	chr3R	20782600	20782800	0	2.11121
chr3R	19645800	19646000	chr3R	19647600	19647800	2.66685e-05	3.67583
chr3R	19646600	19646800	chr3R	19648000	19648200	0.00485881	2.11121
chr3R	19790600	19790800	chr3R	19802400	19802600	0.00536751	3.2
chr3R	19862200	19862400	chr3R	19863600	19863800	0.000326246	3.67583
chr3R	20816400	20816600	chr3R	20817800	20818000	0.0274176	2.11121
chr3R	20816600	20816800	chr3R	20820000	20820200	0.000823822	2.59921
chr3R	21061800	21062000	chr3R	21064000	21064200	0.00610047	2.59921
chr3R	21071400	21071600	chr3R	21072800	21073000	0.0255254	2.11121
chr3R	21092000	21092200	chr3R	21095800	21096000	0.000212275	2.11121
chr3R	21109000	21109200	chr3R	21110600	21110800	0.00265156	3.2
chr3R	21113200	21113400	chr3R	21115800	21116000	0.00222597	2.11121
chr3R	21116600	21116800	chr3R	21118400	21118600	0.00479508	2.11121
chr3R	21128000	21128200	chr3R	21129600	21129800	5.2224e-05	2.59921
chr3R	21130600	21130800	chr3R	21132800	21133000	0.029066	2.11121
chr3R	21136600	21136800	chr3R	21138000	21138200	0.0255254	2.11121
chr3R	22019600	22019800	chr3R	22021400	22021600	0.0482742	2.11121
chr3R	22025800	22026000	chr3R	22027200	22027400	0.00338263	2.11121
chr3R	22027600	22027800	chr3R	22034200	22034400	0.0298798	2.11121
chr3R	22094400	22094600	chr3R	22096800	22097000	0.037374	2.11121
chr3R	22363400	22363600	chr3R	22365200	22365400	0.00346406	3.67583
chr3R	21200400	21200600	chr3R	21202800	21203000	0.0457151	3.2
chr3R	21215600	21215800	chr3R	21218200	21218400	0.0172789	2.59921
chr3R	21270600	21270800	chr3R	21273000	21273200	0.0269115	2.59921
chr3R	21360000	21360200	chr3R	21365200	21365400	0.0165465	2.11121
chr3R	21365400	21365600	chr3R	21373400	21373600	0.000437207	2.11121
chr3R	21373800	21374000	chr3R	21376000	21376200	2.96614e-05	2.11121
chr3R	21434200	21434400	chr3R	21446400	21446600	2.70175e-05	2.11121
chr3R	21527000	21527200	chr3R	21530400	21530600	0.0437178	2.11121
chr3R	22421400	22421600	chr3R	22424400	22424600	0.0195957	2.11121
chr3R	22462600	22462800	chr3R	22464200	22464400	0.000911956	3.67583
chr3R	22465600	22465800	chr3R	22467400	22467600	0.00292406	3.67583
chr3R	22477200	22477400	chr3R	22482200	22482400	0.0112274	2.11121
chr3R	22484800	22485000	chr3R	22486600	22486800	0.000433628	2.11121
chr3R	22523200	22523400	chr3R	22526200	22526400	0.0039789	2.59921
chr3R	22548200	22548400	chr3R	22550200	22550400	0.013362	2.11121
chr3R	22569400	22569600	chr3R	22572000	22572200	0.0115634	2.11121
chr3R	22584800	22585000	chr3R	22587200	22587400	0.00997951	2.11121
chr3R	22613800	22614000	chr3R	22618000	22618200	0.00859279	2.11121
chr3R	22624800	22625000	chr3R	22626800	22627000	0.0273903	2.11121
chr3R	22636600	22636800	chr3R	22638800	22639000	0.0111303	2.59921
chr3R	22668600	22668800	chr3R	22673600	22673800	0.0162461	2.11121
chr3R	22686800	22687000	chr3R	22690200	22690400	0.00064015	2.11121
chr3R	22721800	22722000	chr3R	22723800	22724000	0.00292406	3.2
chr3R	22724800	22725000	chr3R	22726200	22726400	0.00234531	2.11121
chr3R	22741200	22741400	chr3R	22745200	22745400	0.0335091	2.59921
chr3R	22748200	22748400	chr3R	22749800	22750000	0.000520206	3.2
chr3R	22751200	22751400	chr3R	22753600	22753800	0.00807679	2.59921
chr3R	21605600	21605800	chr3R	21618400	21618600	0.00186504	2.59921
chr3R	21630600	21630800	chr3R	21632800	21633000	0.00950827	2.11121
chr3R	21633200	21633400	chr3R	21660600	21660800	0.000316385	2.11121
chr3R	21633400	21633600	chr3R	21652000	21652200	0.00015941	3.67583
chr3R	21634400	21634600	chr3R	21650200	21650400	0.00956226	3.2
chr3R	21879000	21879200	chr3R	21886600	21886800	0.043335	2.11121
chr3R	24014600	24014800	chr3R	24031400	24031600	0.048767	3.67583
chr3R	24048200	24048400	chr3R	24054200	24054400	0.0129318	2.11121
chr3R	24048800	24049000	chr3R	24050200	24050400	0.0283768	2.59921
chr3R	24055000	24055200	chr3R	24056600	24056800	0.011306	3.67583
chr3R	24109400	24109600	chr3R	24112200	24112400	0.0168886	2.59921
chr3R	24113800	24114000	chr3R	24116600	24116800	0.0364877	2.11121
chr3R	24130000	24130200	chr3R	24134800	24135000	0.0138033	2.59921
chr3R	24149200	24149400	chr3R	24152000	24152200	0.0170359	2.11121
chr3R	24227400	24227600	chr3R	24229400	24229600	0.0341294	3.2
chr3R	24231600	24231800	chr3R	24233200	24233400	0.000587957	2.11121
chr3R	24260800	24261000	chr3R	24264800	24265000	0.0240855	2.59921
chr3R	24272400	24272600	chr3R	24275800	24276000	3.59821e-05	2.11121
chr3R	24277000	24277200	chr3R	24278800	24279000	0.0183904	2.11121
chr3R	23215800	23216000	chr3R	23219600	23219800	7.68552e-06	3.2
chr3R	23251200	23251400	chr3R	23258200	23258400	0.00170234	2.11121
chr3R	23275200	23275400	chr3R	23348400	23348600	0.000936138	2.11121
chr3R	23293200	23293400	chr3R	23295600	23295800	0.0182688	2.11121
chr3R	23293200	23293400	chr3R	23326600	23326800	0.0427236	2.11121
chr3R	23295600	23295800	chr3R	23314400	23314600	0.00849785	2.11121
chr3R	23314600	23314800	chr3R	23326800	23327000	0.0427236	2.59921
chr3R	23334600	23334800	chr3R	23346200	23346400	0	2.11121
chr3R	23356400	23356600	chr3R	23358400	23358600	0.0046923	2.11121
chr3R	23725400	23725600	chr3R	23730000	23730200	0.036388	2.59921
chr3R	23731000	23731200	chr3R	23732400	23732600	5.17388e-05	2.59921
chr3R	23733400	23733600	chr3R	23735400	23735600	0.0489469	2.11121
chr3R	23752800	23753000	chr3R	23758000	23758200	0.00228296	2.11121
chr3R	23758800	23759000	chr3R	23760000	23760200	0.0161231	2.59921
chr3R	23760800	23761000	chr3R	23763000	23763200	0.0401641	2.11121
chr3R	23763600	23763800	chr3R	23767000	23767200	0.0283209	2.59921
chr3R	23782200	23782400	chr3R	23786000	23786200	0.0111861	3.2
chr3R	23801400	23801600	chr3R	23804400	23804600	0.00472866	2.11121
chr3R	23891400	23891600	chr3R	23893400	23893600	0.0322459	2.11121
chr3R	23905600	23905800	chr3R	23912200	23912400	0.00163551	2.59921
chr3R	23914600	23914800	chr3R	23921000	23921200	0.00186238	2.11121
chr3R	23925200	23925400	chr3R	23926800	23927000	0.00129369	3.2
chr3R	23931800	23932000	chr3R	23933200	23933400	5.33217e-05	2.11121
chr3R	23943600	23943800	chr3R	23946000	23946200	0.0464587	2.11121
chr3R	23986800	23987000	chr3R	23992600	23992800	0.0107844	4.22243
chr3R	23054800	23055000	chr3R	23056600	23056800	0.00156418	4.22243
chr3R	23058800	23059000	chr3R	23060400	23060600	0.00358683	4.22243
chr3R	23134800	23135000	chr3R	23146200	23146400	0.0195145	2.11121
chr3R	23166400	23166600	chr3R	23172000	23172200	0.0199613	2.11121
chr3R	23173600	23173800	chr3R	23175400	23175600	0.0298909	2.11121
chr3R	23173600	23173800	chr3R	23191200	23191400	1.348e-11	2.11121
chr3R	25027600	25027800	chr3R	25030600	25030800	0.00603729	2.11121
chr3R	25045400	25045600	chr3R	25047200	25047400	0.000321989	2.11121
chr3R	25058000	25058200	chr3R	25065600	25065800	0.013644	2.11121
chr3R	25263400	25263600	chr3R	25264800	25265000	0.0425832	3.67583
chr3R	25884600	25884800	chr3R	25887200	25887400	0.000577	2.11121
chr3R	24528400	24528600	chr3R	24529800	24530000	0.0325601	2.59921
chr3R	24539200	24539400	chr3R	24658000	24658200	7.65948e-06	2.11121
chr3R	24544400	24544600	chr3R	24548600	24548800	7.51213e-07	2.11121
chr3R	24587000	24587200	chr3R	24588600	24588800	0.000265926	2.11121
chr3R	24596600	24596800	chr3R	24600000	24600200	0.0230031	2.11121
chr3R	24626200	24626400	chr3R	24630200	24630400	0.0225792	2.59921
chr3R	24651800	24652000	chr3R	24654400	24654600	0.0325601	2.11121
chr3R	24717600	24717800	chr3R	24719200	24719400	1.76988e-05	2.11121
chr3R	24768800	24769000	chr3R	24771200	24771400	0.0473659	2.59921
chr3R	24787600	24787800	chr3R	24790600	24790800	0.0194	2.11121
chr3R	26622800	26623000	chr3R	26625000	26625200	0.00641982	2.11121
chr3R	26628000	26628200	chr3R	26630400	26630600	0.0167781	2.11121
chr3R	26230400	26230600	chr3R	26233600	26233800	0.0241696	2.11121
chr3R	27226400	27226600	chr3R	27228200	27228400	0.0139119	2.11121
chr3R	27264400	27264600	chr3R	27272000	27272200	0.0087625	2.11121
chr3R	27273400	27273600	chr3R	27274800	27275000	0.0224973	2.11121
chr3R	26864000	26864200	chr3R	26865800	26866000	0.003451	3.67583
chr3R	26868000	26868200	chr3R	26870800	26871000	0.0321977	3.67583
chr3R	26872600	26872800	chr3R	26875400	26875600	0.0304354	2.11121
chr3R	27113000	27113200	chr3R	27116000	27116200	0.0179242	2.59921
chr3R	27136600	27136800	chr3R	27149600	27149800	0.00288616	2.11121
chr3R	27679600	27679800	chr3R	27681600	27681800	0.0123892	2.59921
chr3R	27916800	27917000	chr3R	27920800	27921000	0.0427143	3.2
chr3R	27917000	27917200	chr3R	27919200	27919400	0.00316676	2.11121
chr3R	27922800	27923000	chr3R	27925000	27925200	6.5028e-05	2.59921
chr3R	27926200	27926400	chr3R	27928800	27929000	0.00200268	3.2
chr3R	27955000	27955200	chr3R	27957200	27957400	0.0180755	5.19842
chr3R	28320200	28320400	chr3R	28324800	28325000	0.0366856	2.11121
chr3R	28327400	28327600	chr3R	28330200	28330400	0.00779903	2.11121
chr3R	28331600	28331800	chr3R	28335000	28335200	6.53614e-05	3.2
chr3R	28333200	28333400	chr3R	28335000	28335200	0.0235208	2.11121
chr3R	28337200	28337400	chr3R	28339200	28339400	0.00025938	4.22243
chr3R	28750000	28750200	chr3R	28752600	28752800	1.09259e-05	2.11121
chr3R	28866600	28866800	chr3R	28870200	28870400	0.00372954	2.11121
chr3R	28882400	28882600	chr3R	28885400	28885600	5.16383e-11	2.11121
chr3R	28889800	28890000	chr3R	28891400	28891600	0.000143208	2.11121
chr3R	28895800	28896000	chr3R	28912000	28912200	0.0189227	2.11121
chr3R	28914400	28914600	chr3R	28918600	28918800	0.0241088	2.11121
chr3R	28915800	28916000	chr3R	28919800	28920000	0.0415586	2.59921
chr3R	29064400	29064600	chr3R	29074000	29074200	0.0225599	2.59921
chr3R	29078600	29078800	chr3R	29082400	29082600	0.0440319	2.11121
chr3R	29124400	29124600	chr3R	29131000	29131200	0.032104	2.11121
chr3R	29149200	29149400	chr3R	29150800	29151000	0.00355582	4.22243
chr3R	29153400	29153600	chr3R	29157800	29158000	0.0471499	2.11121
chr3R	29153800	29154000	chr3R	29156600	29156800	0.0471499	2.11121
chr3R	30037400	30037600	chr3R	30039000	30039200	0.00328748	2.59921
chr3R	30050600	30050800	chr3R	30052200	30052400	0.0118416	2.59921
chr3R	30053000	30053200	chr3R	30055200	30055400	0.0067103	2.59921
chr3R	30101600	30101800	chr3R	30105000	30105200	0.0421354	2.11121
chr3R	30137600	30137800	chr3R	30144000	30144200	0.0145539	2.11121
chr3R	30151000	30151200	chr3R	30153600	30153800	0.000337737	2.11121
chr3R	30178000	30178200	chr3R	30179600	30179800	0.00169526	2.11121
chr3R	30198000	30198200	chr3R	30201600	30201800	0.00562657	2.59921
chr3R	30234600	30234800	chr3R	30236800	30237000	0.0325199	2.11121
chr3R	30387000	30387200	chr3R	30389000	30389200	8.08961e-08	2.11121
chr3R	29194200	29194400	chr3R	29200000	29200200	0.00972367	2.11121
chr3R	29201800	29202000	chr3R	29231600	29231800	1.44877e-10	2.11121
chr3R	29206800	29207000	chr3R	29214800	29215000	0	2.11121
chr3R	29216600	29216800	chr3R	29219000	29219200	0.00360597	4.22243
chr3R	29217800	29218000	chr3R	29219400	29219600	0.0351013	2.59921
chr3R	29220400	29220600	chr3R	29221800	29222000	0.0429209	2.11121
chr3R	29220600	29220800	chr3R	29222600	29222800	0.000816693	3.67583
chr3R	29236400	29236600	chr3R	29245600	29245800	0.0446984	2.59921
chr3R	29238800	29239000	chr3R	29245600	29245800	3.55932e-05	2.11121
chr3R	29252000	29252200	chr3R	29254000	29254200	0.00230582	2.59921
chr3R	29259800	29260000	chr3R	29279600	29279800	0.0407889	2.59921
chr3R	29288000	29288200	chr3R	29291400	29291600	0.0408693	2.59921
chr3R	29491400	29491600	chr3R	29493000	29493200	3.37334e-05	2.11121
chr3R	29662400	29662600	chr3R	29683400	29683600	5.47083e-06	2.11121
chr3R	29662800	29663000	chr3R	29679600	29679800	4.23404e-07	2.11121
chr3R	29733400	29733600	chr3R	29736400	29736600	0.0358334	2.11121
chr3R	29745200	29745400	chr3R	29748800	29749000	0.00241095	2.11121
chr3R	29771800	29772000	chr3R	29778800	29779000	0.0267468	2.11121
chr3R	29772000	29772200	chr3R	29774600	29774800	4.57671e-12	2.11121
chr3R	29772000	29772200	chr3R	29782400	29782600	5.10442e-06	2.11121
chr3R	29774400	29774600	chr3R	29782400	29782600	0.000817223	2.11121
chr3R	29794200	29794400	chr3R	29799000	29799200	0.0306545	2.11121
chr3R	29800000	29800200	chr3R	29802400	29802600	0.011697	2.11121
chr3R	29803000	29803200	chr3R	29806800	29807000	0.00250986	2.11121
chr3R	29861800	29862000	chr3R	29867000	29867200	0.0107031	3.2
chr3R	29995400	29995600	chr3R	29997400	29997600	0.00723683	2.11121
chr3R	30809000	30809200	chr3R	30811000	30811200	0.0203453	3.2
chr3R	30889400	30889600	chr3R	30891400	30891600	0.00313839	2.11121
chr3R	30909200	30909400	chr3R	30912400	30912600	0.00508999	2.59921
chr3R	31055000	31055200	chr3R	31058400	31058600	0.044635	3.67583
chr3R	31605000	31605200	chr3R	31609000	31609200	0.00123248	2.59921
chr3R	31689200	31689400	chr3R	31713400	31713600	0	2.11121
chr3R	31689200	31689400	chr3R	31723000	31723200	0.0384724	2.11121
chr3R	31689200	31689400	chr3R	31724800	31725000	0	2.11121
chr3R	31713600	31713800	chr3R	31725000	31725200	0	2.11121
chr3R	31727000	31727200	chr3R	31732600	31732800	0.0258943	2.11121
chr3R	31729200	31729400	chr3R	31735000	31735200	0.00196564	2.11121
chr3R	31732400	31732600	chr3R	31735200	31735400	0.0134132	2.11121
chr3R	31734000	31734200	chr3R	31736400	31736600	0.0384724	2.11121
chr3R	31738800	31739000	chr3R	31741200	31741400	0.0471257	2.11121
chr3R	31738800	31739000	chr3R	31742800	31743000	0.00184047	2.59921
chr3R	31739600	31739800	chr3R	31742800	31743000	0.0160283	2.11121
chr3R	31744200	31744400	chr3R	31745600	31745800	0.000106286	2.11121
chr3R	31748600	31748800	chr3R	31751400	31751600	0.0209453	2.11121
chr3R	31805400	31805600	chr3R	31809800	31810000	0.000644788	2.11121
chr3R	31829000	31829200	chr3R	31833000	31833200	0.0358935	2.11121
chr3R	31213800	31214000	chr3R	31215400	31215600	3.84326e-07	2.11121
chr3R	31216400	31216600	chr3R	31218000	31218200	0.000196038	2.59921
chr3R	31221600	31221800	chr3R	31223800	31224000	0.0475726	2.11121
chr3R	31580600	31580800	chr3R	31588400	31588600	0.0182131	2.11121
chr3R	32061200	32061400	chr3R	32065800	32066000	0.0291241	2.11121
chr4	501600	501800	chr4	507600	507800	0.023021	2.11121
chrX	138000	138200	chrX	140400	140600	0.0271795	2.11121
chrX	617800	618000	chrX	619600	619800	0.0114696	2.11121
chrX	621400	621600	chrX	623000	623200	0.00144414	2.11121
chrX	625200	625400	chrX	629600	629800	1.30802e-05	2.11121
chrX	1196200	1196400	chrX	1201000	1201200	0.047991	2.11121
chrX	1229600	1229800	chrX	1231000	1231200	0.00479661	2.11121
chrX	1354000	1354200	chrX	1370200	1370400	0.0202172	2.11121
chrX	1380800	1381000	chrX	1388200	1388400	0.0202172	2.11121
chrX	1389400	1389600	chrX	1392200	1392400	0.000307009	2.11121
chrX	901000	901200	chrX	909200	909400	0	2.11121
chrX	935200	935400	chrX	940800	941000	0.0149375	2.11121
chrX	1027000	1027200	chrX	1030400	1030600	0.0192807	3.2
chrX	1617000	1617200	chrX	1619400	1619600	1.00676e-05	2.11121
chrX	1617200	1617400	chrX	1622000	1622200	0.00125631	2.11121
chrX	1619400	1619600	chrX	1621800	1622000	0.000155752	2.11121
chrX	1824600	1824800	chrX	1827200	1827400	0.00881731	2.11121
chrX	1862000	1862200	chrX	1868800	1869000	0.029975	2.11121
chrX	1866200	1866400	chrX	1868400	1868600	0.0128927	2.11121
chrX	1877800	1878000	chrX	1878800	1879000	0.00781983	3.2
chrX	1902200	1902400	chrX	1903600	1903800	0.0156349	2.11121
chrX	1930000	1930200	chrX	1939400	1939600	0.00613285	2.59921
chrX	1942800	1943000	chrX	1947600	1947800	0.0207872	4.52548
chrX	1948200	1948400	chrX	1951800	1952000	0.0306392	2.11121
chrX	2444400	2444600	chrX	2445800	2446000	0.000852203	2.11121
chrX	2585600	2585800	chrX	2588600	2588800	0.0213456	2.11121
chrX	2010200	2010400	chrX	2012200	2012400	1.26681e-07	2.59921
chrX	2073800	2074000	chrX	2075400	2075600	0.0016792	2.11121
chrX	2083200	2083400	chrX	2088600	2088800	0.00711304	2.11121
chrX	2083200	2083400	chrX	2089600	2089800	0.0338412	3.67583
chrX	2138600	2138800	chrX	2140400	2140600	0.00967714	2.11121
chrX	2143000	2143200	chrX	2144400	2144600	0.00164558	3.67583
chrX	2146000	2146200	chrX	2149800	2150000	0.00133252	2.11121
chrX	2156000	2156200	chrX	2158200	2158400	0.00986652	2.59921
chrX	2181000	2181200	chrX	2184600	2184800	0.000181008	2.11121
chrX	2222800	2223000	chrX	2224800	2225000	5.53135e-06	2.11121
chrX	2245000	2245200	chrX	2249800	2250000	0.0498176	2.11121
chrX	2293400	2293600	chrX	2301000	2301200	0.0200686	2.11121
chrX	2293200	2293400	chrX	2305800	2306000	0.000303645	2.11121
chrX	2296000	2296200	chrX	2301200	2301400	0.0149959	2.11121
chrX	2297200	2297400	chrX	2301200	2301400	0.0231657	2.59921
chrX	2301800	2302000	chrX	2305000	2305200	0.0498675	2.11121
chrX	4680200	4680400	chrX	4683000	4683200	0.0119462	2.11121
chrX	4703400	4703600	chrX	4705000	4705200	0.00783689	2.11121
chrX	3677200	3677400	chrX	3688800	3689000	1.04e-05	3.2
chrX	3773400	3773600	chrX	3776400	3776600	0.00839371	2.59921
chrX	3851800	3852000	chrX	3874800	3875000	3.3122e-05	2.11121
chrX	4101200	4101400	chrX	4104200	4104400	0.00181371	2.11121
chrX	4117800	4118000	chrX	4119200	4119400	0.00804227	2.11121
chrX	5312200	5312400	chrX	5317000	5317200	0.0140979	2.59921
chrX	5560600	5560800	chrX	5594000	5594200	3.19333e-06	2.11121
chrX	6691800	6692000	chrX	6694200	6694400	0.043884	2.11121
chrX	6001200	6001400	chrX	6013400	6013600	1.81042e-08	2.11121
chrX	6288400	6288600	chrX	6290600	6290800	0.0195095	2.11121
chrX	5619000	5619200	chrX	5621600	5621800	0.0051568	2.11121
chrX	5680200	5680400	chrX	5682400	5682600	0.0171826	2.11121
chrX	5873600	5873800	chrX	5876600	5876800	0.0137666	2.11121
chrX	5905400	5905600	chrX	5907400	5907600	0.0291819	3.2
chrX	7300400	7300600	chrX	7307200	7307400	0.00563628	4.22243
chrX	8058400	8058600	chrX	8061000	8061200	0.0488116	2.11121
chrX	8891800	8892000	chrX	8894200	8894400	0.0262322	2.11121
chrX	9247400	9247600	chrX	9250200	9250400	0.0318512	2.11121
chrX	10802400	10802600	chrX	10805400	10805600	0.0439009	2.11121
chrX	10855000	10855200	chrX	10857200	10857400	0.00115474	2.11121
chrX	11852600	11852800	chrX	11854800	11855000	0.00520041	2.11121
chrX	16147800	16148000	chrX	16217200	16217400	0.00030843	2.11121
chrX	15478600	15478800	chrX	15481200	15481400	0.007926	2.11121
chrX	15576000	15576200	chrX	15578000	15578200	0.0391725	2.11121
chrX	17768200	17768400	chrX	17789600	17789800	0.000841263	2.11121
chrX	18368000	18368200	chrX	18370400	18370600	0.019984	2.11121
chrX	19318200	19318400	chrX	19321400	19321600	0.00980126	2.11121
chrX	19353200	19353400	chrX	19361200	19361400	1.08151e-07	2.11121
chrX	18497600	18497800	chrX	18501200	18501400	0.0330332	2.11121
chrX	18518400	18518600	chrX	18520200	18520400	0.00814181	2.11121
chrX	18648400	18648600	chrX	18650000	18650200	0.00831389	2.11121
chrX	18651000	18651200	chrX	18652400	18652600	0.0169653	2.59921
chrX	18783600	18783800	chrX	18788200	18788400	1.47257e-09	2.11121
chrX	18865800	18866000	chrX	18870200	18870400	0.0423177	3.67583
chrX	19631400	19631600	chrX	19636800	19637000	0.0158682	2.11121
chrX	21068000	21068200	chrX	21071800	21072000	7.01268e-06	2.11121
chrX	20414200	20414400	chrX	20419000	20419200	0.026556	2.11121
chrX	20419400	20419600	chrX	20423000	20423200	0.00448581	2.11121

## Sheet: B.D17
BIN1_CHR	BIN1_START	BIN1_END	BIN2_CHROMOSOME	BIN2_START	BIN2_END	FDR	DETECTION_SCALE
chr2L	42200	42400	chr2L	57400	57600	0.0471842	2.59921
chr2L	67200	67400	chr2L	72200	72400	0.0427558	3.67583
chr2L	67400	67600	chr2L	69400	69600	0.0433428	2.59921
chr2L	67800	68000	chr2L	71200	71400	0.0134839	3.67583
chr2L	74400	74600	chr2L	78000	78200	0.0410591	2.59921
chr2L	82600	82800	chr2L	86800	87000	0.0292188	2.11121
chr2L	82600	82800	chr2L	89600	89800	0.00535667	2.11121
chr2L	94600	94800	chr2L	100600	100800	0.0267459	2.11121
chr2L	102800	103000	chr2L	106200	106400	0.0198443	2.59921
chr2L	114800	115000	chr2L	119800	120000	0.0118992	2.11121
chr2L	129400	129600	chr2L	131600	131800	0.00141339	2.11121
chr2L	130000	130200	chr2L	133600	133800	0.000546056	2.59921
chr2L	139600	139800	chr2L	142600	142800	0.00233762	2.59921
chr2L	156600	156800	chr2L	158200	158400	1.6027e-05	2.11121
chr2L	159600	159800	chr2L	166400	166600	0.0215488	2.11121
chr2L	159800	160000	chr2L	181400	181600	0.00108457	2.11121
chr2L	161400	161600	chr2L	166600	166800	6.53453e-12	3.2
chr2L	161800	162000	chr2L	168400	168600	0.000927441	2.11121
chr2L	168800	169000	chr2L	176800	177000	0.00805402	2.11121
chr2L	170600	170800	chr2L	177400	177600	0.037109	2.59921
chr2L	171400	171600	chr2L	180000	180200	0.0181577	2.11121
chr2L	172000	172200	chr2L	178800	179000	0.0284586	2.11121
chr2L	172400	172600	chr2L	176600	176800	0.0333971	3.2
chr2L	176400	176600	chr2L	180200	180400	0.0344492	2.59921
chr2L	183200	183400	chr2L	187000	187200	0.0410591	2.11121
chr2L	203600	203800	chr2L	207000	207200	0.00115938	2.11121
chr2L	218800	219000	chr2L	225800	226000	0.0352652	2.11121
chr2L	220600	220800	chr2L	224800	225000	0.00383364	3.2
chr2L	222200	222400	chr2L	224800	225000	0.010587	2.59921
chr2L	224200	224400	chr2L	247000	247200	0.0099133	2.11121
chr2L	224600	224800	chr2L	248600	248800	0.0270329	3.67583
chr2L	225200	225400	chr2L	247200	247400	0.00837253	2.11121
chr2L	225400	225600	chr2L	244200	244400	0.00127523	2.11121
chr2L	226800	227000	chr2L	242800	243000	0.00278164	2.11121
chr2L	252400	252600	chr2L	271400	271600	0.0317001	2.11121
chr2L	263200	263400	chr2L	267200	267400	0.0152545	2.11121
chr2L	268400	268600	chr2L	271200	271400	0.0410591	3.2
chr2L	271800	272000	chr2L	277200	277400	0.0235607	2.59921
chr2L	272000	272200	chr2L	273400	273600	0.000982063	2.11121
chr2L	274000	274200	chr2L	277000	277200	0.0292932	2.11121
chr2L	277600	277800	chr2L	282800	283000	0.0236588	2.11121
chr2L	283600	283800	chr2L	285400	285600	0.000275559	2.11121
chr2L	286000	286200	chr2L	289800	290000	0.010587	2.11121
chr2L	286400	286600	chr2L	291600	291800	0.00260338	3.2
chr2L	289800	290000	chr2L	292000	292200	0.0266614	2.11121
chr2L	292800	293000	chr2L	294400	294600	6.35836e-06	2.59921
chr2L	298200	298400	chr2L	300600	300800	0.02016	2.11121
chr2L	345400	345600	chr2L	355800	356000	0.0236588	2.11121
chr2L	346400	346600	chr2L	357600	357800	0.00833954	2.11121
chr2L	347400	347600	chr2L	357400	357600	0.000225418	2.59921
chr2L	404200	404400	chr2L	414600	414800	0.0189242	2.11121
chr2L	414800	415000	chr2L	419600	419800	2.91701e-07	2.11121
chr2L	414800	415000	chr2L	421200	421400	0.0204075	2.11121
chr2L	422200	422400	chr2L	425200	425400	0.0209411	3.67583
chr2L	426000	426200	chr2L	430800	431000	0.00312756	2.11121
chr2L	448600	448800	chr2L	452000	452200	0.00594503	3.67583
chr2L	453600	453800	chr2L	457800	458000	0.0305599	2.11121
chr2L	455800	456000	chr2L	459000	459200	0.0487364	2.59921
chr2L	458800	459000	chr2L	465000	465200	0.0093659	2.11121
chr2L	469200	469400	chr2L	471400	471600	0.0292188	2.11121
chr2L	474000	474200	chr2L	477800	478000	0.0123122	4.22243
chr2L	476200	476400	chr2L	478400	478600	0.0338265	2.11121
chr2L	481200	481400	chr2L	485800	486000	0.0280972	2.59921
chr2L	510800	511000	chr2L	523600	523800	0.00278164	3.2
chr2L	511000	511200	chr2L	521000	521200	0.000489679	2.11121
chr2L	510800	511000	chr2L	525600	525800	0.0248229	3.2
chr2L	511000	511200	chr2L	526600	526800	0.0344573	2.11121
chr2L	542800	543000	chr2L	544400	544600	1.54007e-06	2.11121
chr2L	553600	553800	chr2L	558800	559000	0.0301561	3.2
chr2L	560600	560800	chr2L	563800	564000	7.62439e-05	2.11121
chr2L	564600	564800	chr2L	567400	567600	0.0267459	3.67583
chr2L	568400	568600	chr2L	574200	574400	0.0181371	2.11121
chr2L	575000	575200	chr2L	576400	576600	0.00050417	2.59921
chr2L	585600	585800	chr2L	594600	594800	0.0142506	2.59921
chr2L	1608000	1608200	chr2L	1611000	1611200	0.00390075	2.11121
chr2L	1611800	1612000	chr2L	1613600	1613800	1.76463e-06	2.59921
chr2L	1615400	1615600	chr2L	1620600	1620800	0.0389341	2.11121
chr2L	1652400	1652600	chr2L	1655400	1655600	0.0283123	2.11121
chr2L	1666800	1667000	chr2L	1669000	1669200	5.66655e-05	2.11121
chr2L	1671000	1671200	chr2L	1675000	1675200	0.0383188	3.2
chr2L	1676000	1676200	chr2L	1686800	1687000	0.00878227	2.59921
chr2L	1676600	1676800	chr2L	1688000	1688200	0.0146029	2.11121
chr2L	1694000	1694200	chr2L	1698600	1698800	0.0108021	2.11121
chr2L	1698800	1699000	chr2L	1702000	1702200	0.0231551	2.59921
chr2L	1701200	1701400	chr2L	1704200	1704400	0.0133101	2.59921
chr2L	1704800	1705000	chr2L	1710400	1710600	0.000499126	2.11121
chr2L	1710600	1710800	chr2L	1715600	1715800	0.000147246	2.11121
chr2L	1713000	1713200	chr2L	1715000	1715200	0.00989905	3.67583
chr2L	1716200	1716400	chr2L	1719600	1719800	0.000217468	2.11121
chr2L	1728400	1728600	chr2L	1732200	1732400	0.00794985	2.11121
chr2L	1730400	1730600	chr2L	1731800	1732000	0.00204082	2.59921
chr2L	1732600	1732800	chr2L	1734400	1734600	0.037987	2.11121
chr2L	1732600	1732800	chr2L	1735200	1735400	0.00667523	2.11121
chr2L	1732800	1733000	chr2L	1736600	1736800	0.0156854	2.59921
chr2L	1745200	1745400	chr2L	1750400	1750600	0.0448366	2.11121
chr2L	1982400	1982600	chr2L	1984000	1984200	0.0337623	2.11121
chr2L	1983600	1983800	chr2L	1985800	1986000	0.0167033	5.57152
chr2L	811400	811600	chr2L	819600	819800	0.00904975	2.11121
chr2L	816000	816200	chr2L	819600	819800	0.00361564	2.11121
chr2L	840200	840400	chr2L	850800	851000	0.000253164	2.11121
chr2L	842000	842200	chr2L	847200	847400	0.00325708	3.67583
chr2L	842800	843000	chr2L	850800	851000	0.0428998	3.67583
chr2L	846000	846200	chr2L	850800	851000	0.0241005	2.11121
chr2L	853200	853400	chr2L	854800	855000	8.41165e-07	2.11121
chr2L	871600	871800	chr2L	877000	877200	0.0180398	2.59921
chr2L	871800	872000	chr2L	873800	874000	0.0258924	2.11121
chr2L	974200	974400	chr2L	986200	986400	0.0370154	2.11121
chr2L	1029600	1029800	chr2L	1042400	1042600	0.0448086	2.11121
chr2L	1078400	1078600	chr2L	1080200	1080400	0.00095463	2.59921
chr2L	1081000	1081200	chr2L	1108000	1108200	0.00897051	2.59921
chr2L	1090400	1090600	chr2L	1101400	1101600	0.0315873	2.11121
chr2L	1108800	1109000	chr2L	1111400	1111600	0.0156248	2.11121
chr2L	1123800	1124000	chr2L	1129000	1129200	0.0241005	2.11121
chr2L	1138000	1138200	chr2L	1142000	1142200	0.0444648	3.67583
chr2L	1140400	1140600	chr2L	1142400	1142600	0.00166522	2.11121
chr2L	1143600	1143800	chr2L	1147200	1147400	0.0128767	2.11121
chr2L	1144600	1144800	chr2L	1147400	1147600	0.0283795	2.11121
chr2L	1148000	1148200	chr2L	1150400	1150600	0.00314787	2.11121
chr2L	1153800	1154000	chr2L	1157400	1157600	0.00383459	2.11121
chr2L	1158400	1158600	chr2L	1164000	1164200	0.0316855	2.59921
chr2L	1166600	1166800	chr2L	1169600	1169800	0.0315873	2.11121
chr2L	1170000	1170200	chr2L	1172800	1173000	6.52564e-07	2.11121
chr2L	1170400	1170600	chr2L	1177400	1177600	0.00243389	2.11121
chr2L	1172800	1173000	chr2L	1177400	1177600	0.000100236	2.11121
chr2L	1178000	1178200	chr2L	1183600	1183800	0.0284381	2.59921
chr2L	1341200	1341400	chr2L	1343400	1343600	0.0410323	2.11121
chr2L	1405800	1406000	chr2L	1420200	1420400	0.0207711	2.11121
chr2L	1405800	1406000	chr2L	1424800	1425000	0.000884739	2.11121
chr2L	1420400	1420600	chr2L	1426600	1426800	0.0233182	2.11121
chr2L	1420400	1420600	chr2L	1460800	1461000	0.023814	2.59921
chr2L	1500800	1501000	chr2L	1502400	1502600	0.0138995	2.11121
chr2L	3355400	3355600	chr2L	3357000	3357200	0.00964038	2.11121
chr2L	3374000	3374200	chr2L	3375600	3375800	0.0293942	4.22243
chr2L	3449800	3450000	chr2L	3452000	3452200	0.00385731	2.11121
chr2L	3466600	3466800	chr2L	3469400	3469600	0.0278302	2.59921
chr2L	3470400	3470600	chr2L	3471800	3472000	4.23784e-07	2.11121
chr2L	3472600	3472800	chr2L	3474800	3475000	0.016854	2.11121
chr2L	3478800	3479000	chr2L	3480000	3480200	0.0119497	2.59921
chr2L	3534400	3534600	chr2L	3539000	3539200	0.000353489	2.11121
chr2L	2039400	2039600	chr2L	2044400	2044600	0.00932609	2.11121
chr2L	2145600	2145800	chr2L	2147000	2147200	0.000766314	2.11121
chr2L	2156600	2156800	chr2L	2160800	2161000	0.0159356	2.11121
chr2L	2161600	2161800	chr2L	2178400	2178600	0.00566413	2.11121
chr2L	2162400	2162600	chr2L	2178400	2178600	0.000102134	3.67583
chr2L	2175200	2175400	chr2L	2178400	2178600	0.0024669	3.2
chr2L	2194000	2194200	chr2L	2196600	2196800	0.00787627	2.11121
chr2L	2197400	2197600	chr2L	2200000	2200200	0.0337132	2.59921
chr2L	2200600	2200800	chr2L	2203200	2203400	0.0219921	2.11121
chr2L	2206200	2206400	chr2L	2209200	2209400	0.021425	2.11121
chr2L	2214400	2214600	chr2L	2216000	2216200	0.0138057	2.11121
chr2L	2217800	2218000	chr2L	2220000	2220200	0.0136212	3.2
chr2L	2280000	2280200	chr2L	2288200	2288400	0.00290808	2.11121
chr2L	2376600	2376800	chr2L	2380600	2380800	0.00176095	2.11121
chr2L	2575200	2575400	chr2L	2576800	2577000	0.00090806	2.11121
chr2L	2577200	2577400	chr2L	2580000	2580200	0.0192215	2.11121
chr2L	2581400	2581600	chr2L	2584800	2585000	0.0245417	3.2
chr2L	2725800	2726000	chr2L	2728800	2729000	0.0466896	2.11121
chr2L	2745000	2745200	chr2L	2748400	2748600	0.0129409	2.11121
chr2L	2749000	2749200	chr2L	2752000	2752200	0.0011191	2.11121
chr2L	2753000	2753200	chr2L	2755000	2755200	0.0375407	2.59921
chr2L	2759800	2760000	chr2L	2766000	2766200	2.94421e-05	2.11121
chr2L	2805200	2805400	chr2L	2807800	2808000	0.000472529	2.11121
chr2L	2808800	2809000	chr2L	2812200	2812400	0.000796553	2.11121
chr2L	2834600	2834800	chr2L	2840800	2841000	0.0410905	2.11121
chr2L	2858800	2859000	chr2L	2861600	2861800	0.0288941	3.2
chr2L	2860200	2860400	chr2L	2862000	2862200	0.0468119	2.11121
chr2L	2872600	2872800	chr2L	2874400	2874600	0.0398228	2.11121
chr2L	2874600	2874800	chr2L	2878400	2878600	0.0410905	2.11121
chr2L	2875400	2875600	chr2L	2877400	2877600	0.0100293	3.67583
chr2L	2946400	2946600	chr2L	2952600	2952800	0.0014227	2.11121
chr2L	2956000	2956200	chr2L	2958800	2959000	0.000780555	2.11121
chr2L	2962200	2962400	chr2L	2967800	2968000	0.00397423	2.59921
chr2L	2972600	2972800	chr2L	2977000	2977200	5.99721e-07	2.11121
chr2L	2977400	2977600	chr2L	2979000	2979200	0.000968915	2.11121
chr2L	2999600	2999800	chr2L	3011400	3011600	0.000142063	2.11121
chr2L	3018600	3018800	chr2L	3022800	3023000	0.0410905	2.59921
chr2L	3027400	3027600	chr2L	3028600	3028800	0.0395902	2.59921
chr2L	3037400	3037600	chr2L	3039600	3039800	0.000980788	2.11121
chr2L	3042400	3042600	chr2L	3046200	3046400	0.0486308	3.2
chr2L	3056400	3056600	chr2L	3059000	3059200	1.39672e-07	2.11121
chr2L	3095000	3095200	chr2L	3108200	3108400	0	2.11121
chr2L	3132200	3132400	chr2L	3136400	3136600	0.00112944	2.59921
chr2L	3171200	3171400	chr2L	3172600	3172800	0.000142063	2.11121
chr2L	3174800	3175000	chr2L	3178000	3178200	0.0262108	2.11121
chr2L	4387600	4387800	chr2L	4402800	4403000	0.00323381	2.11121
chr2L	4419200	4419400	chr2L	4423000	4423200	0.00446409	2.11121
chr2L	4422800	4423000	chr2L	4427800	4428000	0.0133027	2.11121
chr2L	4442800	4443000	chr2L	4444200	4444400	0.000126553	2.11121
chr2L	4448800	4449000	chr2L	4454400	4454600	0.000407102	2.11121
chr2L	4449200	4449400	chr2L	4452800	4453000	0.0131544	2.11121
chr2L	4454800	4455000	chr2L	4456400	4456600	2.0825e-05	2.11121
chr2L	4460400	4460600	chr2L	4462200	4462400	0.00446409	3.67583
chr2L	4031200	4031400	chr2L	4037000	4037200	0.000544249	2.11121
chr2L	4032200	4032400	chr2L	4035400	4035600	0.0270915	2.11121
chr2L	4334400	4334600	chr2L	4340000	4340200	0.0185758	3.67583
chr2L	4383200	4383400	chr2L	4385600	4385800	0.0314151	2.11121
chr2L	3539000	3539200	chr2L	3606400	3606600	0.0498389	2.11121
chr2L	3634200	3634400	chr2L	3637600	3637800	0.0394228	2.11121
chr2L	3640600	3640800	chr2L	3645800	3646000	0.032294	2.11121
chr2L	3657800	3658000	chr2L	3662400	3662600	2.74527e-07	2.11121
chr2L	3783600	3783800	chr2L	3785600	3785800	0.00583274	2.11121
chr2L	3803800	3804000	chr2L	3806200	3806400	0.0166016	2.59921
chr2L	3825400	3825600	chr2L	3835200	3835400	0.000137464	2.11121
chr2L	3825400	3825600	chr2L	3836600	3836800	1.31201e-05	2.11121
chr2L	3860200	3860400	chr2L	3862400	3862600	0.0442047	2.11121
chr2L	3868000	3868200	chr2L	3872200	3872400	0.0218355	2.11121
chr2L	4806600	4806800	chr2L	4809600	4809800	0.00496501	2.59921
chr2L	4815800	4816000	chr2L	4817800	4818000	0.0171115	2.11121
chr2L	4831400	4831600	chr2L	4837400	4837600	0.043755	2.11121
chr2L	4838400	4838600	chr2L	4841400	4841600	0.0446873	2.11121
chr2L	4847400	4847600	chr2L	4850400	4850600	0.000228276	2.11121
chr2L	4883800	4884000	chr2L	4885600	4885800	0.0211189	3.2
chr2L	4887600	4887800	chr2L	4891800	4892000	5.74146e-06	2.59921
chr2L	4892600	4892800	chr2L	4897600	4897800	0.00373693	2.11121
chr2L	4914000	4914200	chr2L	4925200	4925400	7.94474e-05	2.11121
chr2L	4916800	4917000	chr2L	4925600	4925800	0.00839769	2.11121
chr2L	4932800	4933000	chr2L	4937000	4937200	0.00967809	2.11121
chr2L	4945800	4946000	chr2L	4949200	4949400	0.000709775	2.11121
chr2L	4950200	4950400	chr2L	4954800	4955000	1.57477e-06	2.59921
chr2L	4952400	4952600	chr2L	4954800	4955000	0.00212876	2.59921
chr2L	4965800	4966000	chr2L	4970800	4971000	0.043755	2.11121
chr2L	4969200	4969400	chr2L	4971000	4971200	0.000110827	2.11121
chr2L	4971800	4972000	chr2L	4973400	4973600	9.56656e-06	2.11121
chr2L	4974200	4974400	chr2L	4976800	4977000	0.00574437	2.59921
chr2L	4977200	4977400	chr2L	4981400	4981600	0.0219869	2.11121
chr2L	4982400	4982600	chr2L	4987400	4987600	0.0376298	2.59921
chr2L	4982600	4982800	chr2L	4989600	4989800	0.0140256	3.2
chr2L	4987800	4988000	chr2L	4992000	4992200	0.0321576	2.11121
chr2L	4989400	4989600	chr2L	4993600	4993800	0.00158862	2.59921
chr2L	4998400	4998600	chr2L	5000200	5000400	0.00234149	2.11121
chr2L	5001800	5002000	chr2L	5004000	5004200	5.86112e-05	2.59921
chr2L	5004600	5004800	chr2L	5007200	5007400	0.0154718	2.11121
chr2L	5021800	5022000	chr2L	5024800	5025000	0.0336971	2.11121
chr2L	5024600	5024800	chr2L	5030400	5030600	1.51271e-06	2.11121
chr2L	5025000	5025200	chr2L	5028000	5028200	0.0415883	2.59921
chr2L	5026000	5026200	chr2L	5030000	5030200	0.00293585	2.59921
chr2L	5027200	5027400	chr2L	5030000	5030200	0.000190504	2.11121
chr2L	5040800	5041000	chr2L	5042400	5042600	0.0146825	3.2
chr2L	5043400	5043600	chr2L	5052600	5052800	0.0316727	2.11121
chr2L	5045000	5045200	chr2L	5048000	5048200	0.028766	2.59921
chr2L	5053200	5053400	chr2L	5054600	5054800	3.84598e-08	2.11121
chr2L	5055600	5055800	chr2L	5057600	5057800	0.00033392	2.59921
chr2L	5060800	5061000	chr2L	5066200	5066400	0.00842949	3.2
chr2L	5061200	5061400	chr2L	5069000	5069200	0.0296036	2.11121
chr2L	5062200	5062400	chr2L	5069200	5069400	0.00632568	2.59921
chr2L	5063600	5063800	chr2L	5066000	5066200	0.0028604	2.11121
chr2L	5067800	5068000	chr2L	5070200	5070400	0.0136667	2.11121
chr2L	5074800	5075000	chr2L	5079800	5080000	0.0417996	2.59921
chr2L	5081400	5081600	chr2L	5085800	5086000	0.00592968	2.11121
chr2L	5087400	5087600	chr2L	5092600	5092800	0.011785	6.4
chr2L	5088000	5088200	chr2L	5091000	5091200	0.0398667	2.11121
chr2L	5088200	5088400	chr2L	5092200	5092400	0.0316727	4.52548
chr2L	5093600	5093800	chr2L	5096000	5096200	1.0283e-06	2.11121
chr2L	5097000	5097200	chr2L	5099200	5099400	0.000497737	5.19842
chr2L	5102000	5102200	chr2L	5107600	5107800	0.0311083	3.2
chr2L	5108600	5108800	chr2L	5112200	5112400	0.0158328	2.11121
chr2L	5108600	5108800	chr2L	5113400	5113600	0.00177312	2.11121
chr2L	5114000	5114200	chr2L	5117000	5117200	0.0240313	2.59921
chr2L	5145800	5146000	chr2L	5147800	5148000	0.0103195	2.59921
chr2L	6024800	6025000	chr2L	6026400	6026600	0.0144045	2.11121
chr2L	6024800	6025000	chr2L	6027600	6027800	0.0144045	2.11121
chr2L	6062800	6063000	chr2L	6066000	6066200	0.00248928	2.11121
chr2L	6071400	6071600	chr2L	6073200	6073400	0.0066041	2.59921
chr2L	6082800	6083000	chr2L	6088000	6088200	0.00215024	2.59921
chr2L	6082800	6083000	chr2L	6085600	6085800	0.0267326	3.2
chr2L	6083000	6083200	chr2L	6086800	6087000	0.04389	3.2
chr2L	6125400	6125600	chr2L	6127000	6127200	0.000816939	2.59921
chr2L	6157400	6157600	chr2L	6161600	6161800	0.0173547	2.11121
chr2L	6178800	6179000	chr2L	6252600	6252800	3.29336e-09	2.11121
chr2L	6339800	6340000	chr2L	6343200	6343400	0.00833452	2.59921
chr2L	6346200	6346400	chr2L	6348800	6349000	0.0322857	2.11121
chr2L	6358400	6358600	chr2L	6366800	6367000	1.18261e-05	2.11121
chr2L	6360400	6360600	chr2L	6366600	6366800	0.0129716	3.2
chr2L	5721600	5721800	chr2L	5723200	5723400	0.00112053	3.2
chr2L	5945000	5945200	chr2L	5948400	5948600	1.92378e-05	3.2
chr2L	5959200	5959400	chr2L	5962000	5962200	0.0394767	2.11121
chr2L	5959200	5959400	chr2L	5965000	5965200	0.015692	2.11121
chr2L	5978000	5978200	chr2L	5980200	5980400	4.02448e-06	2.59921
chr2L	5983800	5984000	chr2L	5985400	5985600	0.00118131	2.59921
chr2L	5208000	5208200	chr2L	5213400	5213600	3.34179e-06	2.11121
chr2L	5228200	5228400	chr2L	5231400	5231600	0.0496673	2.59921
chr2L	5229400	5229600	chr2L	5234200	5234400	0.0377626	2.11121
chr2L	5231600	5231800	chr2L	5236800	5237000	0.0281125	2.11121
chr2L	5251200	5251400	chr2L	5256000	5256200	0.0406656	2.11121
chr2L	5265000	5265200	chr2L	5267600	5267800	0.000234018	2.11121
chr2L	5288800	5289000	chr2L	5305800	5306000	3.18036e-08	3.67583
chr2L	5289800	5290000	chr2L	5306000	5306200	0.00482587	2.59921
chr2L	5291600	5291800	chr2L	5306400	5306600	0.00252534	2.11121
chr2L	5292600	5292800	chr2L	5294800	5295000	0.000188642	2.11121
chr2L	5292800	5293000	chr2L	5306400	5306600	0.000478463	3.67583
chr2L	5294800	5295000	chr2L	5306400	5306600	6.81326e-05	2.11121
chr2L	5296000	5296200	chr2L	5304600	5304800	0.0472602	2.11121
chr2L	5297200	5297400	chr2L	5305400	5305600	0.034706	3.2
chr2L	5335200	5335400	chr2L	5338600	5338800	0.0257228	2.11121
chr2L	5339200	5339400	chr2L	5340800	5341000	0.0136259	2.11121
chr2L	5347600	5347800	chr2L	5361200	5361400	0.0344834	2.11121
chr2L	5421800	5422000	chr2L	5461200	5461400	6.42699e-05	2.11121
chr2L	5520200	5520400	chr2L	5523800	5524000	0.00108956	2.11121
chr2L	5532600	5532800	chr2L	5537000	5537200	0.0383617	2.11121
chr2L	5542600	5542800	chr2L	5546800	5547000	2.12082e-08	2.11121
chr2L	6424600	6424800	chr2L	6447600	6447800	0.0204028	2.59921
chr2L	6424800	6425000	chr2L	6445400	6445600	1.75871e-06	2.59921
chr2L	6426200	6426400	chr2L	6447000	6447200	0.00135781	3.67583
chr2L	6468200	6468400	chr2L	6470800	6471000	0.00901431	2.59921
chr2L	6477400	6477600	chr2L	6479000	6479200	0.00156301	2.11121
chr2L	6495200	6495400	chr2L	6497600	6497800	0.018683	3.67583
chr2L	6496600	6496800	chr2L	6498200	6498400	0.00590202	2.11121
chr2L	6506200	6506400	chr2L	6511800	6512000	0.0150495	2.11121
chr2L	6536200	6536400	chr2L	6547000	6547200	4.50048e-06	2.11121
chr2L	6558800	6559000	chr2L	6564800	6565000	0.0289821	6.4
chr2L	6562800	6563000	chr2L	6565600	6565800	0.0454877	2.59921
chr2L	6566600	6566800	chr2L	6568600	6568800	0.0158743	2.11121
chr2L	6579600	6579800	chr2L	6582200	6582400	0.00758124	2.11121
chr2L	6619600	6619800	chr2L	6622400	6622600	0.0233916	2.59921
chr2L	6622800	6623000	chr2L	6625200	6625400	0.0076966	2.11121
chr2L	6644600	6644800	chr2L	6647600	6647800	0.00124952	4.22243
chr2L	6644800	6645000	chr2L	6648400	6648600	0.0427898	2.59921
chr2L	6656600	6656800	chr2L	6658000	6658200	1.99411e-07	2.11121
chr2L	6668000	6668200	chr2L	6673400	6673600	0.00124952	2.11121
chr2L	6668400	6668600	chr2L	6670800	6671000	0.0289821	2.59921
chr2L	6674200	6674400	chr2L	6677200	6677400	0.0258588	2.11121
chr2L	6689400	6689600	chr2L	6696200	6696400	0.0288381	2.11121
chr2L	6693800	6694000	chr2L	6709200	6709400	0.039502	2.11121
chr2L	6719800	6720000	chr2L	6722800	6723000	0.0453212	2.11121
chr2L	6787200	6787400	chr2L	6792000	6792200	0.0289821	2.11121
chr2L	6792200	6792400	chr2L	6794200	6794400	6.02768e-12	2.11121
chr2L	6795400	6795600	chr2L	6796800	6797000	0.00135781	3.67583
chr2L	7220600	7220800	chr2L	7222600	7222800	0.00236074	2.59921
chr2L	7237000	7237200	chr2L	7239800	7240000	0.0228059	2.11121
chr2L	7410200	7410400	chr2L	7411800	7412000	8.85494e-09	2.11121
chr2L	7791200	7791400	chr2L	7796200	7796400	0.0261119	2.11121
chr2L	7811600	7811800	chr2L	7813800	7814000	0.0418074	3.2
chr2L	7891400	7891600	chr2L	7893600	7893800	0.0134441	2.11121
chr2L	7995200	7995400	chr2L	7998000	7998200	0.00014013	3.2
chr2L	7996800	7997000	chr2L	7998400	7998600	0.00451495	2.11121
chr2L	6821800	6822000	chr2L	6833400	6833600	0.0351143	2.11121
chr2L	6908200	6908400	chr2L	6913800	6914000	0.00292288	2.11121
chr2L	6914200	6914400	chr2L	6920400	6920600	0.0165327	2.11121
chr2L	6922400	6922600	chr2L	6927400	6927600	0.0386064	2.59921
chr2L	6950200	6950400	chr2L	6956800	6957000	0.018608	2.59921
chr2L	6957200	6957400	chr2L	6960000	6960200	0.0202556	2.11121
chr2L	7024600	7024800	chr2L	7027000	7027200	0.00299555	2.11121
chr2L	7032800	7033000	chr2L	7038000	7038200	0.00833957	2.59921
chr2L	7039200	7039400	chr2L	7041600	7041800	0.00139536	3.2
chr2L	7043400	7043600	chr2L	7048200	7048400	0.00337917	6.4
chr2L	7046200	7046400	chr2L	7048800	7049000	0.0384881	2.11121
chr2L	7050400	7050600	chr2L	7055800	7056000	0.0321467	2.11121
chr2L	7185600	7185800	chr2L	7190200	7190400	0.0258796	2.11121
chr2L	8004400	8004600	chr2L	8005800	8006000	0.000466623	2.11121
chr2L	8005800	8006000	chr2L	8008200	8008400	0.0309905	2.11121
chr2L	8011800	8012000	chr2L	8024000	8024200	0	2.59921
chr2L	8012000	8012200	chr2L	8026800	8027000	0.000216887	2.59921
chr2L	8025400	8025600	chr2L	8028400	8028600	0.0376863	3.67583
chr2L	8027400	8027600	chr2L	8028800	8029000	0.0206846	2.59921
chr2L	8038600	8038800	chr2L	8040600	8040800	0.0333867	2.11121
chr2L	8111600	8111800	chr2L	8116400	8116600	0.0338828	2.11121
chr2L	8124200	8124400	chr2L	8126600	8126800	9.67113e-05	2.11121
chr2L	8146400	8146600	chr2L	8152000	8152200	0.0339298	2.11121
chr2L	8157200	8157400	chr2L	8159200	8159400	0.00600901	2.11121
chr2L	8160200	8160400	chr2L	8161800	8162000	0.00415969	2.11121
chr2L	8211200	8211400	chr2L	8213000	8213200	0.00600901	2.11121
chr2L	8211400	8211600	chr2L	8220600	8220800	0.0333867	2.59921
chr2L	8240400	8240600	chr2L	8242000	8242200	0.0253874	2.11121
chr2L	8278000	8278200	chr2L	8290600	8290800	0.00773991	2.11121
chr2L	8285200	8285400	chr2L	8291800	8292000	0.0121367	2.11121
chr2L	8303400	8303600	chr2L	8305000	8305200	1.76789e-07	2.59921
chr2L	8305800	8306000	chr2L	8307600	8307800	0.00183065	2.11121
chr2L	8308400	8308600	chr2L	8310800	8311000	0.0283753	2.11121
chr2L	8308400	8308600	chr2L	8312000	8312200	0.0333723	2.11121
chr2L	8311200	8311400	chr2L	8319800	8320000	0.000270967	2.11121
chr2L	8320200	8320400	chr2L	8323000	8323200	0.0258372	2.11121
chr2L	8321000	8321200	chr2L	8324400	8324600	0.0167709	2.59921
chr2L	8352600	8352800	chr2L	8355400	8355600	0.0229907	2.11121
chr2L	8362800	8363000	chr2L	8364400	8364600	0.00715805	2.59921
chr2L	8366800	8367000	chr2L	8369600	8369800	0.00716887	2.11121
chr2L	8371400	8371600	chr2L	8374000	8374200	0.00220648	2.59921
chr2L	8374600	8374800	chr2L	8376600	8376800	0.049511	2.11121
chr2L	8377000	8377200	chr2L	8381600	8381800	0.00433306	2.11121
chr2L	9176400	9176600	chr2L	9203400	9203600	2.68873e-11	2.59921
chr2L	9203600	9203800	chr2L	9205400	9205600	0.00272523	2.11121
chr2L	9270800	9271000	chr2L	9321000	9321200	2.42932e-08	3.67583
chr2L	9271800	9272000	chr2L	9319800	9320000	1.1364e-09	2.59921
chr2L	9397000	9397200	chr2L	9400600	9400800	0.00161561	2.59921
chr2L	9439400	9439600	chr2L	9445600	9445800	0.00277057	4.22243
chr2L	9486600	9486800	chr2L	9489800	9490000	0.0310667	2.59921
chr2L	9491600	9491800	chr2L	9493400	9493600	0.00302331	2.59921
chr2L	9497400	9497600	chr2L	9507200	9507400	0.017694	2.11121
chr2L	9499200	9499400	chr2L	9509200	9509400	0.0361244	2.11121
chr2L	9502200	9502400	chr2L	9507200	9507400	0.0027994	2.11121
chr2L	9526600	9526800	chr2L	9530000	9530200	0.0381803	2.59921
chr2L	9568000	9568200	chr2L	9570800	9571000	0.0141738	2.59921
chr2L	9571800	9572000	chr2L	9575800	9576000	0.00762657	3.67583
chr2L	8964000	8964200	chr2L	8966600	8966800	0.0114992	2.11121
chr2L	8989600	8989800	chr2L	8992200	8992400	0.0258097	2.11121
chr2L	8998400	8998600	chr2L	9008200	9008400	0.00164335	2.59921
chr2L	9000000	9000200	chr2L	9009000	9009200	0.00657603	2.11121
chr2L	9172000	9172200	chr2L	9174800	9175000	0.020229	2.11121
chr2L	9176600	9176800	chr2L	9183000	9183200	0.010565	3.2
chr2L	9179000	9179200	chr2L	9183000	9183200	0.00391761	2.11121
chr2L	8396200	8396400	chr2L	8400000	8400200	0.0433063	2.11121
chr2L	8401000	8401200	chr2L	8402600	8402800	0.00279758	3.2
chr2L	8412000	8412200	chr2L	8415200	8415400	0.0152145	2.11121
chr2L	8416400	8416600	chr2L	8419600	8419800	5.86602e-07	3.2
chr2L	8450000	8450200	chr2L	8451800	8452000	0.022663	2.59921
chr2L	8449800	8450000	chr2L	8464000	8464200	0.000826217	2.11121
chr2L	8450000	8450200	chr2L	8462200	8462400	9.62084e-08	2.59921
chr2L	8452000	8452200	chr2L	8463800	8464000	1.11412e-10	2.59921
chr2L	8467800	8468000	chr2L	8471400	8471600	0.0278607	3.67583
chr2L	8468600	8468800	chr2L	8471400	8471600	0.0133283	2.11121
chr2L	8472400	8472600	chr2L	8476000	8476200	0.0464573	2.59921
chr2L	8478800	8479000	chr2L	8481200	8481400	0.0240365	4.22243
chr2L	8482000	8482200	chr2L	8485600	8485800	0.000424094	2.11121
chr2L	8485800	8486000	chr2L	8488600	8488800	0.0120982	2.11121
chr2L	8512000	8512200	chr2L	8514800	8515000	0.00587509	2.11121
chr2L	8515200	8515400	chr2L	8517200	8517400	0.0182234	2.11121
chr2L	8522000	8522200	chr2L	8525200	8525400	0.00888255	2.11121
chr2L	8620000	8620200	chr2L	8683400	8683600	0.00386775	2.11121
chr2L	8679200	8679400	chr2L	8683400	8683600	0.0274145	2.11121
chr2L	8684000	8684200	chr2L	8685600	8685800	0.000776122	2.11121
chr2L	8696200	8696400	chr2L	8700400	8700600	0.0367679	2.11121
chr2L	8702200	8702400	chr2L	8708200	8708400	0.0464573	2.59921
chr2L	8716600	8716800	chr2L	8733200	8733400	0.022749	2.59921
chr2L	8718200	8718400	chr2L	8735600	8735800	0.000651872	2.11121
chr2L	8720200	8720400	chr2L	8731800	8732000	0.000168752	2.11121
chr2L	8735800	8736000	chr2L	8740200	8740400	3.41425e-09	2.11121
chr2L	8736200	8736400	chr2L	8738800	8739000	0.000532441	2.59921
chr2L	8742800	8743000	chr2L	8748400	8748600	0.00150651	2.11121
chr2L	8774600	8774800	chr2L	8779400	8779600	0.0409867	2.11121
chr2L	9581800	9582000	chr2L	9608000	9608200	0	2.11121
chr2L	9583600	9583800	chr2L	9607800	9608000	0.0454908	2.11121
chr2L	9658000	9658200	chr2L	9660400	9660600	0.0291004	3.2
chr2L	9661200	9661400	chr2L	9666600	9666800	0.000773813	3.2
chr2L	9674000	9674200	chr2L	9693000	9693200	0.0267567	2.11121
chr2L	9711600	9711800	chr2L	9714200	9714400	0.00212437	2.11121
chr2L	9714200	9714400	chr2L	9719800	9720000	0.0127495	2.11121
chr2L	9719800	9720000	chr2L	9723200	9723400	0.047664	2.11121
chr2L	9738800	9739000	chr2L	9756000	9756200	0.047664	2.11121
chr2L	9759400	9759600	chr2L	9763200	9763400	0.000426874	2.11121
chr2L	9777000	9777200	chr2L	9781400	9781600	0.0315109	3.67583
chr2L	9791200	9791400	chr2L	9792600	9792800	0.000127439	2.59921
chr2L	9845000	9845200	chr2L	9862200	9862400	0.00393608	2.11121
chr2L	9888400	9888600	chr2L	9890000	9890200	0.00212608	2.59921
chr2L	9890800	9891000	chr2L	9894800	9895000	0.0431711	3.2
chr2L	9891000	9891200	chr2L	9893200	9893400	0.0132608	2.11121
chr2L	9895400	9895600	chr2L	9897200	9897400	0.000424766	2.11121
chr2L	9908600	9908800	chr2L	9914800	9915000	0.00573493	2.11121
chr2L	9913200	9913400	chr2L	9914600	9914800	0.00802472	2.11121
chr2L	9915800	9916000	chr2L	9917600	9917800	0.00396718	3.67583
chr2L	9954400	9954600	chr2L	9957000	9957200	0.00284028	2.11121
chr2L	9957200	9957400	chr2L	9963600	9963800	0.0221212	2.11121
chr2L	9964000	9964200	chr2L	9967000	9967200	1.42203e-05	2.11121
chr2L	9971800	9972000	chr2L	9981200	9981400	1.97508e-05	2.59921
chr2L	10405600	10405800	chr2L	10407600	10407800	3.32541e-09	2.59921
chr2L	10466800	10467000	chr2L	10470000	10470200	0.0162741	2.11121
chr2L	10476800	10477000	chr2L	10479800	10480000	0.0243318	2.11121
chr2L	10477600	10477800	chr2L	10479600	10479800	0.0248706	2.59921
chr2L	10480800	10481000	chr2L	10482800	10483000	0.0184314	2.11121
chr2L	10483600	10483800	chr2L	10488400	10488600	0.0346784	2.59921
chr2L	10500600	10500800	chr2L	10502800	10503000	0.0182405	2.11121
chr2L	10500800	10501000	chr2L	10506200	10506400	0.0394618	3.67583
chr2L	10502400	10502600	chr2L	10506600	10506800	0.00992586	2.11121
chr2L	10504400	10504600	chr2L	10506400	10506600	0.0308396	2.11121
chr2L	10521600	10521800	chr2L	10526600	10526800	0.0224752	2.11121
chr2L	10723400	10723600	chr2L	10727200	10727400	0.0248975	2.59921
chr2L	10729000	10729200	chr2L	10732200	10732400	0.0073721	2.11121
chr2L	10733000	10733200	chr2L	10735600	10735800	0.0431998	2.59921
chr2L	10737400	10737600	chr2L	10743600	10743800	0.0397764	2.59921
chr2L	10743800	10744000	chr2L	10768200	10768400	0.0424353	5.19842
chr2L	10770200	10770400	chr2L	10772400	10772600	0.0149987	2.59921
chr2L	11210400	11210600	chr2L	11221400	11221600	8.75009e-10	2.59921
chr2L	11277800	11278000	chr2L	11281600	11281800	0.0312584	2.11121
chr2L	11300200	11300400	chr2L	11303200	11303400	0.000621459	2.11121
chr2L	11358600	11358800	chr2L	11446000	11446200	5.8508e-07	2.11121
chr2L	11358800	11359000	chr2L	11447800	11448000	5.82284e-11	2.11121
chr2L	11395600	11395800	chr2L	11399600	11399800	0.0311324	2.11121
chr2L	10184000	10184200	chr2L	10194800	10195000	0.00979089	2.11121
chr2L	10189600	10189800	chr2L	10194400	10194600	0.0251367	2.11121
chr2L	10201400	10201600	chr2L	10203600	10203800	0.0461622	2.59921
chr2L	10204400	10204600	chr2L	10207000	10207200	3.05635e-05	2.11121
chr2L	10207200	10207400	chr2L	10208800	10209000	0.011338	2.11121
chr2L	10222800	10223000	chr2L	10224400	10224600	0.0145214	2.11121
chr2L	10222800	10223000	chr2L	10226200	10226400	0.0120928	2.59921
chr2L	10227200	10227400	chr2L	10229000	10229200	0.00117539	2.11121
chr2L	10236200	10236400	chr2L	10238600	10238800	0.00468825	2.59921
chr2L	10239800	10240000	chr2L	10242400	10242600	0.0183264	2.59921
chr2L	10247400	10247600	chr2L	10249200	10249400	0.000542865	2.59921
chr2L	10256200	10256400	chr2L	10258200	10258400	0.00667254	2.11121
chr2L	10256400	10256600	chr2L	10259800	10260000	0.0380075	2.59921
chr2L	10266800	10267000	chr2L	10268200	10268400	0.00106705	2.11121
chr2L	10300200	10300400	chr2L	10301800	10302000	0.0191545	2.59921
chr2L	10304400	10304600	chr2L	10306000	10306200	0.00017439	2.11121
chr2L	10320400	10320600	chr2L	10323000	10323200	0.0338237	2.59921
chr2L	10335800	10336000	chr2L	10338600	10338800	0.00165012	4.22243
chr2L	10352600	10352800	chr2L	10356200	10356400	0.000241535	3.2
chr2L	10353600	10353800	chr2L	10356400	10356600	0.0157615	2.11121
chr2L	10364000	10364200	chr2L	10365800	10366000	0.0179218	3.67583
chr2L	10368000	10368200	chr2L	10373800	10374000	0.000885743	3.2
chr2L	10376000	10376200	chr2L	10379600	10379800	0.0020412	2.11121
chr2L	10376200	10376400	chr2L	10377600	10377800	0.0302859	2.11121
chr2L	10377200	10377400	chr2L	10379400	10379600	0.000134742	2.11121
chr2L	10382400	10382600	chr2L	10385800	10386000	0.044133	2.59921
chr2L	10388800	10389000	chr2L	10393000	10393200	0.00223861	3.67583
chr2L	10392600	10392800	chr2L	10395600	10395800	0.029102	2.11121
chr2L	10858400	10858600	chr2L	10861800	10862000	0.00274819	2.11121
chr2L	10862000	10862200	chr2L	10866200	10866400	0.00274819	2.11121
chr2L	10965200	10965400	chr2L	10966800	10967000	0.0263532	2.59921
chr2L	10968200	10968400	chr2L	10970200	10970400	0.00274819	2.11121
chr2L	10970200	10970400	chr2L	10975400	10975600	3.78653e-05	2.11121
chr2L	10970200	10970400	chr2L	10976600	10976800	0.00139843	2.11121
chr2L	10972000	10972200	chr2L	10975400	10975600	0.00234605	2.11121
chr2L	11039600	11039800	chr2L	11045200	11045400	0.00550268	2.59921
chr2L	11046600	11046800	chr2L	11053200	11053400	0.0480113	2.59921
chr2L	11057600	11057800	chr2L	11067000	11067200	0.000462358	2.11121
chr2L	11101000	11101200	chr2L	11106600	11106800	0.000350953	2.11121
chr2L	11156400	11156600	chr2L	11158800	11159000	0.0263532	2.11121
chr2L	11172600	11172800	chr2L	11174800	11175000	0.00250785	2.59921
chr2L	11175800	11176000	chr2L	11178600	11178800	0.0107486	2.11121
chr2L	12003600	12003800	chr2L	12006600	12006800	0.000143111	4.22243
chr2L	12003600	12003800	chr2L	12011200	12011400	0.00584471	5.19842
chr2L	12007200	12007400	chr2L	12010800	12011000	0.00012155	6.4
chr2L	12021400	12021600	chr2L	12024000	12024200	0.00367702	2.11121
chr2L	12021600	12021800	chr2L	12026800	12027000	0.00579052	3.2
chr2L	12023800	12024000	chr2L	12027000	12027200	0.028758	2.11121
chr2L	12038800	12039000	chr2L	12040200	12040400	0.000963979	2.11121
chr2L	12041200	12041400	chr2L	12043800	12044000	0.000963979	3.67583
chr2L	12041200	12041400	chr2L	12042600	12042800	0.0382023	2.59921
chr2L	12047200	12047400	chr2L	12048200	12048400	0.00251161	4.22243
chr2L	12049200	12049400	chr2L	12054600	12054800	0.0160312	2.11121
chr2L	12063400	12063600	chr2L	12066000	12066200	0.00425944	2.11121
chr2L	12065000	12065200	chr2L	12074800	12075000	4.00744e-05	2.11121
chr2L	12066600	12066800	chr2L	12079000	12079200	0.027577	2.11121
chr2L	12090200	12090400	chr2L	12093400	12093600	0.0271698	2.11121
chr2L	12094200	12094400	chr2L	12095800	12096000	0.000236582	2.59921
chr2L	12104200	12104400	chr2L	12107200	12107400	0.027577	2.59921
chr2L	12104200	12104400	chr2L	12108800	12109000	0.027577	2.59921
chr2L	12205000	12205200	chr2L	12207400	12207600	0.00425944	2.11121
chr2L	11806800	11807000	chr2L	11808800	11809000	9.26226e-05	3.2
chr2L	11814200	11814400	chr2L	11816000	11816200	0.000150193	2.11121
chr2L	11846800	11847000	chr2L	11849600	11849800	0.0139789	2.59921
chr2L	11857400	11857600	chr2L	11860000	11860200	0.0189807	2.11121
chr2L	12425200	12425400	chr2L	12426800	12427000	3.10508e-05	2.59921
chr2L	12434400	12434600	chr2L	12436000	12436200	3.20797e-05	2.11121
chr2L	12524400	12524600	chr2L	12527800	12528000	0.0427609	2.11121
chr2L	12543400	12543600	chr2L	12546000	12546200	0.000247625	2.11121
chr2L	12587200	12587400	chr2L	12618000	12618200	0	3.2
chr2L	12613400	12613600	chr2L	12617400	12617600	0.0416188	3.67583
chr2L	12618200	12618400	chr2L	12655800	12656000	0	2.11121
chr2L	12693200	12693400	chr2L	12694600	12694800	0.00012619	2.11121
chr2L	12695800	12696000	chr2L	12701200	12701400	0.0425855	2.11121
chr2L	12705200	12705400	chr2L	12707000	12707200	0.0454092	3.2
chr2L	12727400	12727600	chr2L	12744600	12744800	0.0268442	2.11121
chr2L	12760200	12760400	chr2L	12764000	12764200	0.00179568	2.11121
chr2L	12815400	12815600	chr2L	12821800	12822000	0.0275682	2.59921
chr2L	12818400	12818600	chr2L	12822000	12822200	0.0243637	2.11121
chr2L	12824000	12824200	chr2L	12837400	12837600	0.0282497	2.11121
chr2L	12975600	12975800	chr2L	12978600	12978800	0.014199	2.11121
chr2L	12985000	12985200	chr2L	12987000	12987200	0.000260165	2.11121
chr2L	12987600	12987800	chr2L	12992400	12992600	0.00711776	2.11121
chr2L	13000800	13001000	chr2L	13003800	13004000	7.12626e-07	2.11121
chr2L	13141800	13142000	chr2L	13145800	13146000	0.0200616	2.11121
chr2L	13177000	13177200	chr2L	13182400	13182600	0.043551	2.11121
chr2L	13177200	13177400	chr2L	13178800	13179000	0.000107734	2.11121
chr2L	13179400	13179600	chr2L	13182200	13182400	0.0114544	2.11121
chr2L	13633800	13634000	chr2L	13639200	13639400	0.00253288	2.11121
chr2L	13636800	13637000	chr2L	13639000	13639200	0.0412149	2.11121
chr2L	13638000	13638200	chr2L	13640200	13640400	0.0106826	2.11121
chr2L	13690600	13690800	chr2L	13693600	13693800	5.55429e-06	2.11121
chr2L	13768400	13768600	chr2L	13770400	13770600	0.00811331	2.59921
chr2L	13780600	13780800	chr2L	13783600	13783800	0.00124105	2.59921
chr2L	13783800	13784000	chr2L	13793200	13793400	0.0209071	2.59921
chr2L	13790800	13791000	chr2L	13793200	13793400	7.26647e-08	2.11121
chr2L	13813600	13813800	chr2L	13827800	13828000	0.000930046	2.11121
chr2L	13828000	13828200	chr2L	13829400	13829600	0.000161854	2.11121
chr2L	13830400	13830600	chr2L	13832200	13832400	0.0026773	3.2
chr2L	13833400	13833600	chr2L	13834800	13835000	1.66999e-05	2.11121
chr2L	13835600	13835800	chr2L	13837400	13837600	0.0374466	2.59921
chr2L	13881400	13881600	chr2L	13886600	13886800	0.00456047	2.11121
chr2L	13960800	13961000	chr2L	13963000	13963200	0.00317817	3.2
chr2L	14409800	14410000	chr2L	14490400	14490600	0	2.11121
chr2L	13212600	13212800	chr2L	13215600	13215800	4.09836e-05	2.11121
chr2L	13216200	13216400	chr2L	13219800	13220000	7.49111e-06	2.11121
chr2L	13220200	13220400	chr2L	13222000	13222200	1.18248e-05	2.59921
chr2L	13226200	13226400	chr2L	13231600	13231800	0.0130341	2.11121
chr2L	13250600	13250800	chr2L	13254200	13254400	0.0334437	2.59921
chr2L	13286800	13287000	chr2L	13289600	13289800	0.0107337	2.11121
chr2L	13297000	13297200	chr2L	13301600	13301800	0.0361817	2.11121
chr2L	13301400	13301600	chr2L	13304000	13304200	0.0225959	2.11121
chr2L	13363600	13363800	chr2L	13366000	13366200	0.0197358	2.11121
chr2L	13371200	13371400	chr2L	13376400	13376600	0.0103006	2.11121
chr2L	13371600	13371800	chr2L	13373000	13373200	0.0338847	3.2
chr2L	13374000	13374200	chr2L	13378600	13378800	0.000123361	2.11121
chr2L	13382600	13382800	chr2L	13384400	13384600	0.0443126	2.59921
chr2L	13382600	13382800	chr2L	13387200	13387400	0.000190942	2.11121
chr2L	13395400	13395600	chr2L	13398600	13398800	3.0904e-10	2.59921
chr2L	13402600	13402800	chr2L	13412200	13412400	0.0432578	2.11121
chr2L	13404200	13404400	chr2L	13410800	13411000	0.000663816	2.11121
chr2L	13437400	13437600	chr2L	13439600	13439800	0.00110252	2.11121
chr2L	13445800	13446000	chr2L	13458800	13459000	0.000783777	2.11121
chr2L	13448000	13448200	chr2L	13457200	13457400	0.000465236	2.11121
chr2L	14007600	14007800	chr2L	14010800	14011000	0.0495523	2.59921
chr2L	14012400	14012600	chr2L	14015000	14015200	0.0468435	2.11121
chr2L	14015000	14015200	chr2L	14020400	14020600	0.0172809	2.11121
chr2L	14022200	14022400	chr2L	14023800	14024000	0.00230801	2.11121
chr2L	14032600	14032800	chr2L	14038400	14038600	1.19511e-05	2.11121
chr2L	14237200	14237400	chr2L	14244000	14244200	0.0497315	2.11121
chr2L	14240600	14240800	chr2L	14244800	14245000	0.0262765	2.11121
chr2L	14253000	14253200	chr2L	14255600	14255800	0.0416987	3.2
chr2L	14255800	14256000	chr2L	14259200	14259400	0.0281905	3.2
chr2L	14293800	14294000	chr2L	14300600	14300800	0.00122122	2.11121
chr2L	14307800	14308000	chr2L	14312000	14312200	0.0232682	2.11121
chr2L	14336000	14336200	chr2L	14340200	14340400	0.00534304	2.11121
chr2L	14340000	14340200	chr2L	14342200	14342400	0.0309456	2.11121
chr2L	14347000	14347200	chr2L	14348400	14348600	0.0243163	2.11121
chr2L	14349000	14349200	chr2L	14350600	14350800	0.00106832	2.11121
chr2L	14356800	14357000	chr2L	14358600	14358800	0.00490401	2.11121
chr2L	15249800	15250000	chr2L	15254200	15254400	0.01274	2.11121
chr2L	15265400	15265600	chr2L	15267600	15267800	0.0384997	2.11121
chr2L	15333000	15333200	chr2L	15426000	15426200	0	3.67583
chr2L	15501800	15502000	chr2L	15504000	15504200	0.0241651	2.11121
chr2L	15745800	15746000	chr2L	15747800	15748000	0.00312286	2.11121
chr2L	15764400	15764600	chr2L	15768000	15768200	0.00706684	2.11121
chr2L	15769000	15769200	chr2L	15770400	15770600	0.00159967	3.67583
chr2L	14995400	14995600	chr2L	14997400	14997600	0.0260456	2.59921
chr2L	14999600	14999800	chr2L	15005000	15005200	0.0482123	2.11121
chr2L	15003200	15003400	chr2L	15005200	15005400	0.00344863	2.11121
chr2L	15006200	15006400	chr2L	15009000	15009200	0.00498185	3.2
chr2L	15058200	15058400	chr2L	15060400	15060600	6.08903e-06	2.11121
chr2L	15062200	15062400	chr2L	15065800	15066000	0.0404282	3.67583
chr2L	15104000	15104200	chr2L	15106600	15106800	0.0276943	2.11121
chr2L	15114200	15114400	chr2L	15117400	15117600	0.021149	3.67583
chr2L	16115200	16115400	chr2L	16118000	16118200	0.0492562	2.11121
chr2L	16252200	16252400	chr2L	16254000	16254200	0.00154554	2.11121
chr2L	16258400	16258600	chr2L	16261000	16261200	0.00475105	2.59921
chr2L	16264200	16264400	chr2L	16267400	16267600	0.0401934	2.11121
chr2L	16269600	16269800	chr2L	16284400	16284600	0	4.22243
chr2L	16284800	16285000	chr2L	16286800	16287000	0.000353298	2.11121
chr2L	16300000	16300200	chr2L	16302800	16303000	0.00209222	2.11121
chr2L	16300600	16300800	chr2L	16302200	16302400	9.73927e-05	3.67583
chr2L	16303200	16303400	chr2L	16305400	16305600	0.00215754	2.11121
chr2L	16308000	16308200	chr2L	16309800	16310000	0.0256283	3.67583
chr2L	16315400	16315600	chr2L	16321400	16321600	0.00598302	2.11121
chr2L	16327200	16327400	chr2L	16328600	16328800	4.03336e-05	2.11121
chr2L	16329400	16329600	chr2L	16332600	16332800	0.000622431	2.11121
chr2L	16350800	16351000	chr2L	16352200	16352400	0.00100297	2.59921
chr2L	16353200	16353400	chr2L	16354600	16354800	0.049316	2.11121
chr2L	16825400	16825600	chr2L	16826800	16827000	3.05156e-09	2.11121
chr2L	16882200	16882400	chr2L	16884400	16884600	0.0436944	2.11121
chr2L	16902200	16902400	chr2L	16910200	16910400	0.000718336	6.4
chr2L	17988400	17988600	chr2L	17991800	17992000	0.0213818	2.11121
chr2L	16488000	16488200	chr2L	16489800	16490000	0.0181175	2.11121
chr2L	16488000	16488200	chr2L	16490600	16490800	0.0262563	2.11121
chr2L	16520400	16520600	chr2L	16526400	16526600	8.71868e-07	2.11121
chr2L	16521400	16521600	chr2L	16533800	16534000	0.014763	2.11121
chr2L	16526200	16526400	chr2L	16533200	16533400	0.0240682	2.59921
chr2L	16533200	16533400	chr2L	16536400	16536600	0.0175538	3.2
chr2L	16677600	16677800	chr2L	16679200	16679400	4.18732e-05	2.59921
chr2L	16681000	16681200	chr2L	16683200	16683400	0.0262563	3.67583
chr2L	16685000	16685200	chr2L	16690000	16690200	0.0472852	2.11121
chr2L	16730000	16730200	chr2L	16731800	16732000	0.016358	3.2
chr2L	17369200	17369400	chr2L	17372400	17372600	0.00223511	2.59921
chr2L	17379600	17379800	chr2L	17384000	17384200	0.0298502	2.11121
chr2L	17386200	17386400	chr2L	17388800	17389000	0.00308196	2.11121
chr2L	17399600	17399800	chr2L	17403200	17403400	0.0234642	2.11121
chr2L	17431000	17431200	chr2L	17433000	17433200	0.028107	2.59921
chr2L	17452600	17452800	chr2L	17456400	17456600	0.0363496	2.11121
chr2L	17473200	17473400	chr2L	17477800	17478000	0.0154363	3.2
chr2L	17477800	17478000	chr2L	17481000	17481200	0.0409651	2.11121
chr2L	17478000	17478200	chr2L	17484400	17484600	0.0391698	2.11121
chr2L	17481200	17481400	chr2L	17484200	17484400	0.0487731	2.59921
chr2L	18121600	18121800	chr2L	18125800	18126000	0.0196889	2.11121
chr2L	18147200	18147400	chr2L	18151800	18152000	0.00567303	2.59921
chr2L	18153000	18153200	chr2L	18156000	18156200	0.00980844	2.59921
chr2L	18314200	18314400	chr2L	18320000	18320200	1.55466e-06	2.11121
chr2L	18449200	18449400	chr2L	18454000	18454200	0.00309991	2.11121
chr2L	18513800	18514000	chr2L	18515800	18516000	0.0345512	2.11121
chr2L	18565800	18566000	chr2L	18571600	18571800	0.0093004	3.2
chr2L	18573600	18573800	chr2L	18575600	18575800	0.00228452	4.22243
chr2L	18607200	18607400	chr2L	18611600	18611800	0.00237385	3.2
chr2L	18613200	18613400	chr2L	18616400	18616600	0.00282063	3.2
chr2L	18622000	18622200	chr2L	18626800	18627000	0.00942265	2.11121
chr2L	18661600	18661800	chr2L	18665800	18666000	0.0152115	2.11121
chr2L	18666800	18667000	chr2L	18669400	18669600	0.031256	3.2
chr2L	18677400	18677600	chr2L	18681800	18682000	0.00104112	2.11121
chr2L	18695800	18696000	chr2L	18698200	18698400	0.00132079	2.11121
chr2L	18698800	18699000	chr2L	18701200	18701400	0.0362382	2.11121
chr2L	18703600	18703800	chr2L	18705400	18705600	0.00732349	2.59921
chr2L	18706400	18706600	chr2L	18707800	18708000	0.0131724	3.2
chr2L	18783000	18783200	chr2L	18796200	18796400	4.31046e-11	2.11121
chr2L	18866800	18867000	chr2L	18881400	18881600	4.32584e-05	2.11121
chr2L	18945000	18945200	chr2L	18948000	18948200	0.000419743	3.2
chr2L	18944800	18945000	chr2L	18947200	18947400	0.0261128	2.59921
chr2L	18949400	18949600	chr2L	18951000	18951200	0.000118631	3.67583
chr2L	18952200	18952400	chr2L	18954000	18954200	0.00942677	2.11121
chr2L	18957600	18957800	chr2L	18961800	18962000	0.014146	2.11121
chr2L	18982200	18982400	chr2L	18984200	18984400	0.0367993	2.11121
chr2L	19034400	19034600	chr2L	19041600	19041800	0.00347101	2.11121
chr2L	19034800	19035000	chr2L	19045000	19045200	0.00014135	2.59921
chr2L	19049200	19049400	chr2L	19051400	19051600	0.00241199	2.11121
chr2L	19052000	19052200	chr2L	19053600	19053800	0.000351539	2.11121
chr2L	19114400	19114600	chr2L	19123600	19123800	0.0183552	2.11121
chr2L	19127200	19127400	chr2L	19131800	19132000	0.015848	2.11121
chr2L	19137000	19137200	chr2L	19158200	19158400	0.037626	2.59921
chr2L	19158800	19159000	chr2L	19161400	19161600	0.0311141	2.11121
chr2L	19182200	19182400	chr2L	19185400	19185600	0.000419743	2.11121
chr2L	19394200	19394400	chr2L	19397400	19397600	0.0465952	2.11121
chr2L	19405600	19405800	chr2L	19409000	19409200	0.0127143	2.59921
chr2L	19414800	19415000	chr2L	19416600	19416800	0.000141389	2.11121
chr2L	19427000	19427200	chr2L	19430200	19430400	6.82347e-05	2.11121
chr2L	19463600	19463800	chr2L	19469800	19470000	0.0054883	2.11121
chr2L	19484800	19485000	chr2L	19489800	19490000	0.0369115	2.11121
chr2L	19490200	19490400	chr2L	19493000	19493200	0.0116285	2.59921
chr2L	19490400	19490600	chr2L	19497800	19498000	0.0250612	2.11121
chr2L	19493000	19493200	chr2L	19498000	19498200	0.000121278	2.11121
chr2L	19498200	19498400	chr2L	19508400	19508600	0.0170809	2.11121
chr2L	19509400	19509600	chr2L	19512200	19512400	0.041971	3.2
chr2L	19530600	19530800	chr2L	19533000	19533200	0.000136613	2.11121
chr2L	19543200	19543400	chr2L	19546200	19546400	0.044942	5.19842
chr2L	19550600	19550800	chr2L	19556600	19556800	0.0271549	3.2
chr2L	19563000	19563200	chr2L	19565200	19565400	0.0200607	2.59921
chr2L	19565800	19566000	chr2L	19569400	19569600	0.00588305	3.2
chr2L	19572400	19572600	chr2L	19575400	19575600	0.000650029	3.2
chr2L	19578000	19578200	chr2L	19579800	19580000	0.000438657	2.59921
chr2L	20078000	20078200	chr2L	20080800	20081000	0.0304203	2.59921
chr2L	20091600	20091800	chr2L	20093600	20093800	0.00101452	2.59921
chr2L	20094800	20095000	chr2L	20096600	20096800	0.00365716	3.2
chr2L	20097600	20097800	chr2L	20099400	20099600	0.0498253	2.59921
chr2L	20151400	20151600	chr2L	20208000	20208200	3.0634e-09	2.59921
chr2L	20350800	20351000	chr2L	20352000	20352200	0.0205294	2.59921
chr2L	19736200	19736400	chr2L	19742400	19742600	0.00573965	2.59921
chr2L	19792000	19792200	chr2L	19795600	19795800	8.50617e-06	2.11121
chr2L	20434000	20434200	chr2L	20438000	20438200	0.0335206	2.11121
chr2L	20639000	20639200	chr2L	20641400	20641600	0.0335206	2.59921
chr2L	20645800	20646000	chr2L	20647200	20647400	0.00997805	2.11121
chr2L	20656200	20656400	chr2L	20676000	20676200	0.000689177	2.11121
chr2L	20770600	20770800	chr2L	20783200	20783400	2.8407e-05	2.11121
chr2L	20783400	20783600	chr2L	20787200	20787400	0.000689177	2.11121
chr2L	20794600	20794800	chr2L	20796800	20797000	0.0466864	2.11121
chr2L	20797800	20798000	chr2L	20800000	20800200	0.0100067	2.11121
chr2L	20817400	20817600	chr2L	20821000	20821200	0.0202873	2.11121
chr2L	20824600	20824800	chr2L	20829400	20829600	0.0199255	2.11121
chr2L	20826600	20826800	chr2L	20829000	20829200	0.0140019	2.11121
chr2L	20919600	20919800	chr2L	20921400	20921600	0.00210934	3.67583
chr2L	20923400	20923600	chr2L	20925800	20926000	0.045	2.11121
chr2L	21040600	21040800	chr2L	21050800	21051000	0.0195545	2.59921
chr2L	21151000	21151200	chr2L	21153200	21153400	0.00302153	3.2
chr2L	21174000	21174200	chr2L	21178200	21178400	0.0153647	2.11121
chr2L	21219000	21219200	chr2L	21220400	21220600	0.00886012	2.11121
chr2L	21235200	21235400	chr2L	21236600	21236800	0.0231645	2.11121
chr2L	21237800	21238000	chr2L	21250800	21251000	0	2.11121
chr2L	21261000	21261200	chr2L	21263000	21263200	0.000282142	2.11121
chr2L	21273200	21273400	chr2L	21276200	21276400	0.0131079	2.11121
chr2L	21737000	21737200	chr2L	21739400	21739600	0.00492903	2.11121
chr2L	21825400	21825600	chr2L	21827600	21827800	0.0184364	2.59921
chr2L	21828400	21828600	chr2L	21899200	21899400	1.04346e-10	2.11121
chr2L	22019200	22019400	chr2L	22024200	22024400	0.000652602	2.11121
chr2L	22122200	22122400	chr2L	22129400	22129600	0.00636577	2.11121
chr2R	2308000	2308200	chr2R	2311800	2312000	0.0224383	2.11121
chr2R	5105800	5106000	chr2R	5109400	5109600	7.06104e-05	2.11121
chr2R	5116800	5117000	chr2R	5120000	5120200	0.0175596	2.11121
chr2R	5746600	5746800	chr2R	5750400	5750600	0.0075328	2.11121
chr2R	5754400	5754600	chr2R	5757200	5757400	0.0285132	2.11121
chr2R	5758000	5758200	chr2R	5760000	5760200	0.000158661	2.59921
chr2R	6610400	6610600	chr2R	6613000	6613200	0.00245144	2.59921
chr2R	6628600	6628800	chr2R	6632000	6632200	0.00635313	3.2
chr2R	6633800	6634000	chr2R	6635600	6635800	0.00740826	2.59921
chr2R	6650400	6650600	chr2R	6652800	6653000	0.0110689	2.11121
chr2R	6653800	6654000	chr2R	6655600	6655800	0.0277229	3.2
chr2R	6673400	6673600	chr2R	6675800	6676000	5.56323e-06	2.11121
chr2R	6746200	6746400	chr2R	6749000	6749200	0.000496264	2.11121
chr2R	6749400	6749600	chr2R	6757000	6757200	0.0137649	2.11121
chr2R	6750800	6751000	chr2R	6755600	6755800	0.0358616	2.11121
chr2R	6086200	6086400	chr2R	6088600	6088800	0.000200862	2.11121
chr2R	6090000	6090200	chr2R	6092000	6092200	0.0279688	2.11121
chr2R	6141200	6141400	chr2R	6147600	6147800	0.0261139	2.11121
chr2R	6153000	6153200	chr2R	6162000	6162200	8.87938e-05	2.11121
chr2R	6171600	6171800	chr2R	6190200	6190400	8.33311e-05	2.11121
chr2R	6175600	6175800	chr2R	6178200	6178400	0.0358447	2.11121
chr2R	6177000	6177200	chr2R	6182200	6182400	0.0324602	2.59921
chr2R	6216800	6217000	chr2R	6219200	6219400	0.0141109	2.11121
chr2R	6221400	6221600	chr2R	6223600	6223800	0.0397239	2.59921
chr2R	6236800	6237000	chr2R	6240200	6240400	0.0129298	2.59921
chr2R	7604400	7604600	chr2R	7617600	7617800	0.0339795	2.11121
chr2R	7618200	7618400	chr2R	7620600	7620800	0.000134268	2.11121
chr2R	7669400	7669600	chr2R	7671600	7671800	0.00104137	2.59921
chr2R	7676800	7677000	chr2R	7680400	7680600	0.000802624	2.11121
chr2R	7682000	7682200	chr2R	7688600	7688800	0.0219837	2.59921
chr2R	7688400	7688600	chr2R	7694200	7694400	0.0461178	2.11121
chr2R	7716800	7717000	chr2R	7720200	7720400	0.0277644	2.11121
chr2R	7724800	7725000	chr2R	7726400	7726600	0.00306667	3.67583
chr2R	7731400	7731600	chr2R	7734800	7735000	0.0116763	4.22243
chr2R	7743200	7743400	chr2R	7744800	7745000	0.00515996	2.11121
chr2R	7745400	7745600	chr2R	7759000	7759200	1.68174e-11	2.11121
chr2R	7779800	7780000	chr2R	7783000	7783200	2.95216e-06	2.11121
chr2R	7783600	7783800	chr2R	7785200	7785400	3.18358e-05	2.11121
chr2R	7786400	7786600	chr2R	7791200	7791400	0.0161646	2.11121
chr2R	7793400	7793600	chr2R	7805200	7805400	0.0125678	2.11121
chr2R	7793400	7793600	chr2R	7806600	7806800	0.00276111	2.11121
chr2R	7806000	7806200	chr2R	7812200	7812400	0.0058698	2.59921
chr2R	7812400	7812600	chr2R	7823600	7823800	1.0917e-05	2.11121
chr2R	7813200	7813400	chr2R	7822800	7823000	0.000418345	4.22243
chr2R	7858600	7858800	chr2R	7875600	7875800	0.0313416	2.11121
chr2R	7886800	7887000	chr2R	7889400	7889600	0.0133639	2.59921
chr2R	7920200	7920400	chr2R	7924200	7924400	0.000673747	2.11121
chr2R	7956000	7956200	chr2R	7960000	7960200	0.00276111	2.11121
chr2R	7960000	7960200	chr2R	7972200	7972400	1.418e-07	2.11121
chr2R	7962000	7962200	chr2R	7972200	7972400	0	2.11121
chr2R	8019000	8019200	chr2R	8030800	8031000	5.68899e-05	2.59921
chr2R	8030800	8031000	chr2R	8051400	8051600	3.30503e-08	2.11121
chr2R	8033800	8034000	chr2R	8048800	8049000	0.0412347	2.11121
chr2R	8055400	8055600	chr2R	8059600	8059800	0.0429726	2.11121
chr2R	8061200	8061400	chr2R	8065400	8065600	7.34935e-05	2.11121
chr2R	8065800	8066000	chr2R	8067400	8067600	0.00227789	2.11121
chr2R	8080200	8080400	chr2R	8081800	8082000	7.39277e-05	2.11121
chr2R	8098600	8098800	chr2R	8106400	8106600	0.00104446	2.11121
chr2R	8146200	8146400	chr2R	8151800	8152000	0.00498984	2.11121
chr2R	8168000	8168200	chr2R	8169800	8170000	0.0431373	2.11121
chr2R	8170200	8170400	chr2R	8173200	8173400	0.0158113	2.59921
chr2R	8394800	8395000	chr2R	8396200	8396400	0.000761773	2.11121
chr2R	6803200	6803400	chr2R	6807200	6807400	0.0256539	2.11121
chr2R	6814800	6815000	chr2R	6862000	6862200	0.00184577	2.11121
chr2R	6878800	6879000	chr2R	6885600	6885800	7.31709e-06	3.2
chr2R	6881400	6881600	chr2R	6885400	6885600	0.00268618	2.11121
chr2R	6948400	6948600	chr2R	6951200	6951400	0.0284108	2.11121
chr2R	6951600	6951800	chr2R	6961800	6962000	0.0301776	2.11121
chr2R	6972000	6972200	chr2R	6975000	6975200	0.000332765	2.11121
chr2R	6990800	6991000	chr2R	6992400	6992600	0.00232107	2.11121
chr2R	7009400	7009600	chr2R	7011600	7011800	0.00516099	2.11121
chr2R	7045600	7045800	chr2R	7049600	7049800	0.000374664	2.11121
chr2R	7147000	7147200	chr2R	7150400	7150600	1.35206e-10	2.11121
chr2R	7243400	7243600	chr2R	7247600	7247800	0.0037885	2.11121
chr2R	7245800	7246000	chr2R	7248800	7249000	8.20074e-05	2.11121
chr2R	7250200	7250400	chr2R	7256000	7256200	0.0475448	2.11121
chr2R	7352600	7352800	chr2R	7381800	7382000	0	2.11121
chr2R	7419000	7419200	chr2R	7429200	7429400	0.000123336	2.11121
chr2R	7430800	7431000	chr2R	7439800	7440000	0.0318898	3.67583
chr2R	7450200	7450400	chr2R	7453600	7453800	0.00149212	2.59921
chr2R	7454600	7454800	chr2R	7457200	7457400	1.67911e-06	2.11121
chr2R	7464000	7464200	chr2R	7466000	7466200	0.00162587	3.67583
chr2R	7474600	7474800	chr2R	7476000	7476200	0.00559045	2.59921
chr2R	7475000	7475200	chr2R	7477800	7478000	2.12452e-05	3.2
chr2R	7482600	7482800	chr2R	7487200	7487400	0.0265296	2.59921
chr2R	7490400	7490600	chr2R	7492600	7492800	0.00327106	2.59921
chr2R	7493400	7493600	chr2R	7496600	7496800	0.0184128	2.11121
chr2R	7500000	7500200	chr2R	7510200	7510400	0.00294362	2.11121
chr2R	7500000	7500200	chr2R	7512600	7512800	0.00193869	2.11121
chr2R	7513000	7513200	chr2R	7516400	7516600	0.00133512	3.67583
chr2R	7516600	7516800	chr2R	7518600	7518800	0.0301795	2.11121
chr2R	7526000	7526200	chr2R	7528600	7528800	2.41471e-05	2.11121
chr2R	7529400	7529600	chr2R	7530800	7531000	0.007919	2.11121
chr2R	7531400	7531600	chr2R	7532800	7533000	1.79385e-07	2.11121
chr2R	7536400	7536600	chr2R	7539000	7539200	0.0491744	2.59921
chr2R	7540600	7540800	chr2R	7544800	7545000	0.0109051	2.11121
chr2R	7542000	7542200	chr2R	7545800	7546000	0.0233598	2.11121
chr2R	7544400	7544600	chr2R	7555600	7555800	0.0168678	2.59921
chr2R	7552000	7552200	chr2R	7561600	7561800	0.0324446	2.11121
chr2R	7584400	7584600	chr2R	7586800	7587000	0.000259086	3.2
chr2R	7587600	7587800	chr2R	7589800	7590000	2.83257e-05	2.11121
chr2R	9252600	9252800	chr2R	9257000	9257200	0.00528605	2.11121
chr2R	9263200	9263400	chr2R	9266800	9267000	0.0155617	2.11121
chr2R	9269400	9269600	chr2R	9273800	9274000	0.0253434	2.11121
chr2R	9275200	9275400	chr2R	9284400	9284600	0.00712982	2.59921
chr2R	9282200	9282400	chr2R	9285600	9285800	1.48622e-11	2.11121
chr2R	9297800	9298000	chr2R	9302600	9302800	0.00676784	2.11121
chr2R	9404800	9405000	chr2R	9408000	9408200	0.0488304	2.11121
chr2R	9408800	9409000	chr2R	9413600	9413800	0.032328	3.2
chr2R	9420800	9421000	chr2R	9423600	9423800	0.00302307	2.11121
chr2R	9479600	9479800	chr2R	9492200	9492400	0.00168367	2.59921
chr2R	9553600	9553800	chr2R	9565400	9565600	1.49861e-10	2.59921
chr2R	9579200	9579400	chr2R	9584400	9584600	0.0488304	2.11121
chr2R	9584600	9584800	chr2R	9586800	9587000	1.05972e-05	2.11121
chr2R	9587600	9587800	chr2R	9590200	9590400	0.0465888	2.59921
chr2R	8397600	8397800	chr2R	8405800	8406000	0.00225935	2.59921
chr2R	8430800	8431000	chr2R	8434000	8434200	0.0103546	2.11121
chr2R	8432200	8432400	chr2R	8434800	8435000	0.00561029	2.11121
chr2R	8435200	8435400	chr2R	8437000	8437200	0.0447581	2.11121
chr2R	8436400	8436600	chr2R	8439800	8440000	0.0420647	2.11121
chr2R	8601800	8602000	chr2R	8607800	8608000	0.0133554	2.11121
chr2R	8602200	8602400	chr2R	8604800	8605000	0.0257441	2.11121
chr2R	8615800	8616000	chr2R	8620000	8620200	0.0136422	2.11121
chr2R	8625200	8625400	chr2R	8627600	8627800	0.00428144	2.11121
chr2R	8647600	8647800	chr2R	8649400	8649600	0.00888053	2.11121
chr2R	8666000	8666200	chr2R	8668800	8669000	0.000181227	2.11121
chr2R	8666200	8666400	chr2R	8670800	8671000	0.000448892	2.59921
chr2R	9594000	9594200	chr2R	9605400	9605600	0.0143161	2.59921
chr2R	9814400	9814600	chr2R	9819200	9819400	0.00858342	4.22243
chr2R	9816800	9817000	chr2R	9819600	9819800	0.0250816	2.59921
chr2R	9823000	9823200	chr2R	9836600	9836800	0.00414287	2.59921
chr2R	9832000	9832200	chr2R	9836200	9836400	0.0407891	2.59921
chr2R	9834400	9834600	chr2R	9836400	9836600	0.0324673	2.59921
chr2R	9837200	9837400	chr2R	9839200	9839400	0.00554155	2.11121
chr2R	9837800	9838000	chr2R	9841400	9841600	0.0294363	3.67583
chr2R	9839800	9840000	chr2R	9842200	9842400	0.0472618	2.11121
chr2R	9844400	9844600	chr2R	9846000	9846200	0.0127884	3.2
chr2R	9863800	9864000	chr2R	9865200	9865400	1.1937e-05	2.11121
chr2R	9867200	9867400	chr2R	9870200	9870400	0.00218933	3.67583
chr2R	9873400	9873600	chr2R	9874800	9875000	0.0387871	2.11121
chr2R	9907800	9908000	chr2R	9910400	9910600	0.0260476	2.11121
chr2R	9949600	9949800	chr2R	9955200	9955400	0.000267238	2.59921
chr2R	9955400	9955600	chr2R	9958400	9958600	1.12191e-09	2.11121
chr2R	9973200	9973400	chr2R	9986800	9987000	0.0494958	2.11121
chr2R	9973000	9973200	chr2R	9988600	9988800	0	2.11121
chr2R	8891600	8891800	chr2R	8893400	8893600	6.58185e-08	2.11121
chr2R	8901200	8901400	chr2R	8907200	8907400	0.000264659	2.11121
chr2R	8922600	8922800	chr2R	8925400	8925600	0.00321855	2.59921
chr2R	8922800	8923000	chr2R	8928000	8928200	0.0115121	2.11121
chr2R	8925800	8926000	chr2R	8927800	8928000	0.00934537	2.11121
chr2R	8940000	8940200	chr2R	8942800	8943000	0.00130481	2.11121
chr2R	8947600	8947800	chr2R	8951200	8951400	0.00321114	2.11121
chr2R	9007000	9007200	chr2R	9014800	9015000	0.000134206	2.11121
chr2R	9056400	9056600	chr2R	9061800	9062000	0.000534497	2.11121
chr2R	9069600	9069800	chr2R	9073400	9073600	0.041782	2.11121
chr2R	9087800	9088000	chr2R	9092600	9092800	0.0183495	2.11121
chr2R	9098600	9098800	chr2R	9103000	9103200	0.0037656	2.11121
chr2R	9114000	9114200	chr2R	9116400	9116600	0.000532606	2.59921
chr2R	9129800	9130000	chr2R	9132000	9132200	0.0214796	2.59921
chr2R	9151000	9151200	chr2R	9159000	9159200	0.00169031	2.11121
chr2R	9165800	9166000	chr2R	9167200	9167400	0.000984185	2.11121
chr2R	9179600	9179800	chr2R	9182800	9183000	0.00429703	2.11121
chr2R	9186600	9186800	chr2R	9191200	9191400	0.0222292	2.11121
chr2R	9192600	9192800	chr2R	9194600	9194800	0.00226863	2.11121
chr2R	10020400	10020600	chr2R	10025600	10025800	0.0384473	3.67583
chr2R	10026600	10026800	chr2R	10033000	10033200	0.00815457	2.11121
chr2R	10029200	10029400	chr2R	10036400	10036600	0.010214	2.11121
chr2R	10030800	10031000	chr2R	10035000	10035200	0.0180086	2.11121
chr2R	10050000	10050200	chr2R	10051400	10051600	0.000352157	3.67583
chr2R	10067000	10067200	chr2R	10068400	10068600	3.91248e-05	2.11121
chr2R	10069000	10069200	chr2R	10070600	10070800	0.0396188	2.11121
chr2R	10097400	10097600	chr2R	10099000	10099200	4.19078e-05	2.11121
chr2R	10106400	10106600	chr2R	10109400	10109600	0.00868921	2.11121
chr2R	10108600	10108800	chr2R	10110400	10110600	0.0069412	2.11121
chr2R	10112600	10112800	chr2R	10115000	10115200	0.0442253	2.59921
chr2R	10114200	10114400	chr2R	10117200	10117400	0.0167141	2.11121
chr2R	10124800	10125000	chr2R	10127600	10127800	0.00634526	3.2
chr2R	10211200	10211400	chr2R	10214000	10214200	0.000144633	2.11121
chr2R	10211200	10211400	chr2R	10228000	10228200	3.6004e-11	2.11121
chr2R	10214000	10214200	chr2R	10228000	10228200	1.01552e-07	2.11121
chr2R	10271400	10271600	chr2R	10278800	10279000	0.000129256	2.11121
chr2R	10430600	10430800	chr2R	10432200	10432400	0.00280146	2.11121
chr2R	10475600	10475800	chr2R	10478200	10478400	0.0416648	2.11121
chr2R	10531200	10531400	chr2R	10534200	10534400	0.0240539	2.11121
chr2R	10534400	10534600	chr2R	10538400	10538600	0.029674	2.11121
chr2R	10534800	10535000	chr2R	10541600	10541800	0.00421557	3.67583
chr2R	10560400	10560600	chr2R	10562200	10562400	0.0361868	2.11121
chr2R	10564400	10564600	chr2R	10569000	10569200	1.91481e-06	2.11121
chr2R	10566800	10567000	chr2R	10568800	10569000	0.00311541	2.59921
chr2R	10569600	10569800	chr2R	10575000	10575200	0.0445437	2.59921
chr2R	10584800	10585000	chr2R	10596000	10596200	0.0224663	3.2
chr2R	10621800	10622000	chr2R	10639000	10639200	0.00326776	2.11121
chr2R	10805800	10806000	chr2R	10808600	10808800	0.00518355	3.2
chr2R	10811400	10811600	chr2R	10812800	10813000	7.43972e-05	2.11121
chr2R	10813400	10813600	chr2R	10819600	10819800	0.0394364	2.59921
chr2R	10823600	10823800	chr2R	10827600	10827800	0.0295316	2.11121
chr2R	10875600	10875800	chr2R	10879600	10879800	0.0295088	3.67583
chr2R	10894600	10894800	chr2R	10897600	10897800	0.0466893	2.11121
chr2R	11197000	11197200	chr2R	11203200	11203400	0.000454912	2.11121
chr2R	11220000	11220200	chr2R	11222200	11222400	0.0195301	2.11121
chr2R	11229000	11229200	chr2R	11232400	11232600	0.0272376	2.11121
chr2R	11239200	11239400	chr2R	11252200	11252400	0.0454989	2.11121
chr2R	11243200	11243400	chr2R	11247400	11247600	0.0147993	2.11121
chr2R	11284200	11284400	chr2R	11289000	11289200	0.00448538	2.11121
chr2R	11285600	11285800	chr2R	11288800	11289000	0.0390851	2.59921
chr2R	11293600	11293800	chr2R	11296600	11296800	0.00347929	2.59921
chr2R	11304000	11304200	chr2R	11307000	11307200	0.0100298	3.2
chr2R	11339200	11339400	chr2R	11341600	11341800	0.0146016	2.11121
chr2R	11361000	11361200	chr2R	11363600	11363800	0.0217978	3.2
chr2R	11365400	11365600	chr2R	11367600	11367800	0.0348869	2.59921
chr2R	11368800	11369000	chr2R	11370400	11370600	0.000102015	3.67583
chr2R	11389000	11389200	chr2R	11390600	11390800	0.0210635	2.11121
chr2R	11394200	11394400	chr2R	11404800	11405000	4.6338e-09	2.11121
chr2R	11395800	11396000	chr2R	11403000	11403200	0.0315875	2.11121
chr2R	11399800	11400000	chr2R	11404600	11404800	0.0183306	3.2
chr2R	11444400	11444600	chr2R	11449800	11450000	0.0191588	2.59921
chr2R	11471600	11471800	chr2R	11528000	11528200	0.0272376	2.59921
chr2R	11472200	11472400	chr2R	11475200	11475400	0.0106853	2.11121
chr2R	11475400	11475600	chr2R	11528200	11528400	0	2.59921
chr2R	11551200	11551400	chr2R	11556600	11556800	0.0138539	2.11121
chr2R	11582600	11582800	chr2R	11587200	11587400	0.0288354	2.59921
chr2R	11998800	11999000	chr2R	12007200	12007400	0.0457297	2.11121
chr2R	12020000	12020200	chr2R	12025200	12025400	0	2.11121
chr2R	12021600	12021800	chr2R	12025400	12025600	0.00465718	2.11121
chr2R	12034800	12035000	chr2R	12036600	12036800	0.00125447	2.59921
chr2R	12145800	12146000	chr2R	12150400	12150600	0.0153872	2.11121
chr2R	12163400	12163600	chr2R	12164800	12165000	0.0014357	2.59921
chr2R	12166600	12166800	chr2R	12168200	12168400	0.0241996	2.11121
chr2R	12169400	12169600	chr2R	12172200	12172400	0.00870937	3.67583
chr2R	12175000	12175200	chr2R	12178600	12178800	0.0323578	3.2
chr2R	12259200	12259400	chr2R	12261400	12261600	1.17583e-10	2.11121
chr2R	12361000	12361200	chr2R	12365000	12365200	0.0495959	2.11121
chr2R	11593000	11593200	chr2R	11601800	11602000	0.0141858	2.59921
chr2R	11593000	11593200	chr2R	11605200	11605400	0.0468738	2.59921
chr2R	11593000	11593200	chr2R	11615800	11616000	5.49357e-09	2.11121
chr2R	11605000	11605200	chr2R	11614400	11614600	0.0321808	2.11121
chr2R	11626400	11626600	chr2R	11632600	11632800	2.85984e-07	2.11121
chr2R	11626800	11627000	chr2R	11629400	11629600	0.00543992	2.11121
chr2R	11633800	11634000	chr2R	11639800	11640000	0.0316396	2.11121
chr2R	11641400	11641600	chr2R	11645000	11645200	0.0139096	2.11121
chr2R	11653200	11653400	chr2R	11656400	11656600	0.00062634	2.11121
chr2R	11658200	11658400	chr2R	11666600	11666800	0.00440407	2.59921
chr2R	11842000	11842200	chr2R	11843600	11843800	0.00274604	2.59921
chr2R	11886000	11886200	chr2R	11890000	11890200	0.00874668	2.11121
chr2R	11895600	11895800	chr2R	11899000	11899200	0.00615447	2.59921
chr2R	11983000	11983200	chr2R	11985400	11985600	0.0307958	2.11121
chr2R	11985600	11985800	chr2R	11988800	11989000	0.00277293	2.11121
chr2R	12884600	12884800	chr2R	12904200	12904400	5.35797e-05	2.11121
chr2R	12913200	12913400	chr2R	12915400	12915600	0.0179497	2.11121
chr2R	12934200	12934400	chr2R	12936200	12936400	0.00307946	2.11121
chr2R	12980600	12980800	chr2R	12985400	12985600	0.00210291	3.67583
chr2R	12981200	12981400	chr2R	12984200	12984400	0.0194298	2.11121
chr2R	12986200	12986400	chr2R	12990400	12990600	0.0269601	2.11121
chr2R	12996600	12996800	chr2R	13042200	13042400	1.94096e-05	2.11121
chr2R	12996800	12997000	chr2R	13038800	13039000	3.83968e-05	2.11121
chr2R	13039000	13039200	chr2R	13042000	13042200	0.00373078	2.11121
chr2R	13071800	13072000	chr2R	13112400	13112600	0	3.67583
chr2R	13096800	13097000	chr2R	13104800	13105000	0.00514957	2.11121
chr2R	13168600	13168800	chr2R	13170800	13171000	0.000984429	2.11121
chr2R	12508200	12508400	chr2R	12510400	12510600	0.0110543	2.11121
chr2R	12508600	12508800	chr2R	12512200	12512400	0	3.2
chr2R	12521600	12521800	chr2R	12524000	12524200	0.025959	2.11121
chr2R	12521800	12522000	chr2R	12525800	12526000	0.0236227	2.59921
chr2R	12587400	12587600	chr2R	12589400	12589600	0.0069176	2.11121
chr2R	12590000	12590200	chr2R	12592200	12592400	0.0431612	2.11121
chr2R	12603400	12603600	chr2R	12606000	12606200	0.0351343	2.11121
chr2R	12603400	12603600	chr2R	12607800	12608000	0.00197013	2.11121
chr2R	12608600	12608800	chr2R	12610200	12610400	0.01319	2.11121
chr2R	12616600	12616800	chr2R	12624000	12624200	1.34115e-12	2.59921
chr2R	12618400	12618600	chr2R	12628400	12628600	0.022675	2.59921
chr2R	12633000	12633200	chr2R	12636400	12636600	1.61653e-10	2.11121
chr2R	12666200	12666400	chr2R	12668000	12668200	0.0136859	2.11121
chr2R	12666600	12666800	chr2R	12669600	12669800	0.0327205	4.22243
chr2R	12673600	12673800	chr2R	12677600	12677800	0.0146984	2.11121
chr2R	12686400	12686600	chr2R	12688600	12688800	0.000102225	2.11121
chr2R	12689600	12689800	chr2R	12691600	12691800	0.0074953	3.2
chr2R	12732600	12732800	chr2R	12742800	12743000	7.97717e-05	2.11121
chr2R	12758200	12758400	chr2R	12760000	12760200	0.000910732	3.67583
chr2R	13215200	13215400	chr2R	13218600	13218800	0.0426903	3.67583
chr2R	13220600	13220800	chr2R	13222000	13222200	0.0162289	2.11121
chr2R	13230600	13230800	chr2R	13233000	13233200	0.0495716	2.11121
chr2R	13236200	13236400	chr2R	13239000	13239200	0.0493519	2.11121
chr2R	13239800	13240000	chr2R	13242000	13242200	0.00160769	2.11121
chr2R	13305000	13305200	chr2R	13307800	13308000	0.0334298	2.11121
chr2R	13336400	13336600	chr2R	13342800	13343000	0.0489025	2.11121
chr2R	13338000	13338200	chr2R	13342800	13343000	0.0259154	2.11121
chr2R	13432000	13432200	chr2R	13437800	13438000	9.91716e-05	3.2
chr2R	13433200	13433400	chr2R	13437400	13437600	0.0225489	2.11121
chr2R	13451200	13451400	chr2R	13452800	13453000	0.00381776	3.2
chr2R	13475200	13475400	chr2R	13479000	13479200	0.0190663	2.11121
chr2R	13483600	13483800	chr2R	13485000	13485200	9.10712e-05	2.11121
chr2R	13502600	13502800	chr2R	13506400	13506600	0.0162289	4.22243
chr2R	13503400	13503600	chr2R	13505400	13505600	0.0190663	3.67583
chr2R	13507800	13508000	chr2R	13509200	13509400	0.000107533	2.11121
chr2R	13538400	13538600	chr2R	13548800	13549000	0.043799	2.11121
chr2R	13555000	13555200	chr2R	13557200	13557400	0.00811504	3.67583
chr2R	14458800	14459000	chr2R	14465600	14465800	0.0275674	2.59921
chr2R	14513600	14513800	chr2R	14518000	14518200	0.000199911	2.11121
chr2R	14524000	14524200	chr2R	14525600	14525800	0.00478892	2.11121
chr2R	14601400	14601600	chr2R	14603800	14604000	0.0142294	2.59921
chr2R	14752800	14753000	chr2R	14755800	14756000	0.0262423	2.59921
chr2R	14766400	14766600	chr2R	14768600	14768800	0.0449152	2.11121
chr2R	14024800	14025000	chr2R	14031400	14031600	3.49411e-06	2.11121
chr2R	14092800	14093000	chr2R	14112600	14112800	0.0133115	2.11121
chr2R	14143600	14143800	chr2R	14147400	14147600	0.00565502	3.2
chr2R	14152600	14152800	chr2R	14164600	14164800	0.0137241	2.11121
chr2R	14152800	14153000	chr2R	14161200	14161400	0.00164555	2.11121
chr2R	14157600	14157800	chr2R	14164600	14164800	0.00227392	2.11121
chr2R	14161400	14161600	chr2R	14164600	14164800	0.00132958	2.11121
chr2R	14171400	14171600	chr2R	14173000	14173200	0.00474686	3.2
chr2R	14235600	14235800	chr2R	14239600	14239800	0.0204834	2.11121
chr2R	14239600	14239800	chr2R	14256000	14256200	0.00419258	2.11121
chr2R	14256600	14256800	chr2R	14258600	14258800	0.0223712	3.67583
chr2R	14268400	14268600	chr2R	14270200	14270400	0.00293914	2.11121
chr2R	14336800	14337000	chr2R	14343000	14343200	0.0269117	2.59921
chr2R	14352000	14352200	chr2R	14357200	14357400	0.00153465	2.59921
chr2R	13822600	13822800	chr2R	13824200	13824400	3.24459e-05	2.11121
chr2R	13833400	13833600	chr2R	13837000	13837200	0.0363876	2.11121
chr2R	13859000	13859200	chr2R	13861600	13861800	0.0127052	2.11121
chr2R	13864400	13864600	chr2R	13868800	13869000	0.0183956	2.11121
chr2R	13867800	13868000	chr2R	13871200	13871400	0.0327671	2.11121
chr2R	13919000	13919200	chr2R	13923600	13923800	0.0346574	2.59921
chr2R	13919000	13919200	chr2R	13925200	13925400	0.00457411	2.11121
chr2R	13932400	13932600	chr2R	13934200	13934400	0.000234669	2.11121
chr2R	13937000	13937200	chr2R	13941800	13942000	0.000574582	2.11121
chr2R	13943800	13944000	chr2R	13946600	13946800	0.0426654	2.59921
chr2R	13947200	13947400	chr2R	13951200	13951400	0.00175705	2.11121
chr2R	13954800	13955000	chr2R	13956200	13956400	0.00122408	3.67583
chr2R	13958600	13958800	chr2R	13960000	13960200	5.73539e-07	2.11121
chr2R	13961200	13961400	chr2R	13963200	13963400	0.000393299	3.67583
chr2R	13965600	13965800	chr2R	13967600	13967800	6.53783e-05	3.2
chr2R	13973200	13973400	chr2R	13977800	13978000	0.0115947	2.11121
chr2R	13980800	13981000	chr2R	13982600	13982800	0.0128289	3.2
chr2R	13983600	13983800	chr2R	13986400	13986600	0.00226164	2.11121
chr2R	13991600	13991800	chr2R	13995600	13995800	0.0203586	2.11121
chr2R	14799400	14799600	chr2R	14814400	14814600	0	2.11121
chr2R	14848200	14848400	chr2R	14852400	14852600	0.0428213	2.11121
chr2R	14852600	14852800	chr2R	14858600	14858800	0.000408178	2.11121
chr2R	14853000	14853200	chr2R	14854600	14854800	0.0118228	2.11121
chr2R	14859000	14859200	chr2R	14860400	14860600	0.00347195	2.11121
chr2R	14871400	14871600	chr2R	14873400	14873600	3.18929e-05	2.59921
chr2R	14873800	14874000	chr2R	14881600	14881800	1.54349e-05	2.11121
chr2R	14881600	14881800	chr2R	14884600	14884800	0.000120406	2.11121
chr2R	14898400	14898600	chr2R	14903800	14904000	0.0341549	2.11121
chr2R	14911800	14912000	chr2R	14915200	14915400	0.0397176	2.59921
chr2R	14928000	14928200	chr2R	14930800	14931000	0.0296347	2.11121
chr2R	14939400	14939600	chr2R	14947200	14947400	0.0458461	2.11121
chr2R	14964800	14965000	chr2R	14973200	14973400	0.00426714	2.11121
chr2R	14966600	14966800	chr2R	14969600	14969800	0.0278776	2.59921
chr2R	14968000	14968200	chr2R	14973000	14973200	0.0136875	2.59921
chr2R	14977600	14977800	chr2R	14980600	14980800	0.0244472	2.11121
chr2R	14994000	14994200	chr2R	14997600	14997800	0.0296347	2.11121
chr2R	15116200	15116400	chr2R	15118600	15118800	0.0417509	2.59921
chr2R	15128400	15128600	chr2R	15135400	15135600	2.30917e-06	2.11121
chr2R	15145800	15146000	chr2R	15147400	15147600	4.85486e-08	2.11121
chr2R	15214000	15214200	chr2R	15215800	15216000	1.23642e-07	2.11121
chr2R	15227000	15227200	chr2R	15239400	15239600	0.0357795	2.59921
chr2R	15245200	15245400	chr2R	15247400	15247600	0.0197482	2.11121
chr2R	15292000	15292200	chr2R	15295200	15295400	0.0405175	2.11121
chr2R	15311400	15311600	chr2R	15314000	15314200	0.0416614	2.11121
chr2R	15328800	15329000	chr2R	15331800	15332000	0.0127447	2.59921
chr2R	15494600	15494800	chr2R	15498200	15498400	0.0104186	2.11121
chr2R	15513000	15513200	chr2R	15516800	15517000	0.0037191	2.11121
chr2R	15532800	15533000	chr2R	15534800	15535000	0.00168133	2.11121
chr2R	15535200	15535400	chr2R	15537400	15537600	0.0198476	2.11121
chr2R	15538800	15539000	chr2R	15540400	15540600	0.024023	3.67583
chr2R	15552000	15552200	chr2R	15558800	15559000	0.0339193	2.11121
chr2R	15566000	15566200	chr2R	15568600	15568800	0.00188857	2.11121
chr2R	15569600	15569800	chr2R	15571000	15571200	0.00600883	2.11121
chr2R	15571800	15572000	chr2R	15573200	15573400	0.00279372	2.59921
chr2R	15600400	15600600	chr2R	15610200	15610400	8.88568e-10	2.11121
chr2R	15600400	15600600	chr2R	15613600	15613800	5.42513e-06	2.11121
chr2R	15611000	15611200	chr2R	15613600	15613800	1.44976e-05	2.11121
chr2R	15668400	15668600	chr2R	15674000	15674200	0.034825	2.11121
chr2R	15680400	15680600	chr2R	15682200	15682400	7.92745e-07	2.11121
chr2R	15689400	15689600	chr2R	15695400	15695600	0.0208438	2.11121
chr2R	15745400	15745600	chr2R	15752000	15752200	0.0209267	2.59921
chr2R	15762400	15762600	chr2R	15781200	15781400	0.00161196	2.59921
chr2R	15819000	15819200	chr2R	15820800	15821000	3.82933e-07	2.59921
chr2R	15826600	15826800	chr2R	15841000	15841200	0.00361578	2.11121
chr2R	15828200	15828400	chr2R	15841000	15841200	0.034825	2.11121
chr2R	15932600	15932800	chr2R	15934000	15934200	3.64315e-06	3.2
chr2R	15935600	15935800	chr2R	15939400	15939600	0.0370968	3.67583
chr2R	15940200	15940400	chr2R	15942000	15942200	0.00195539	2.11121
chr2R	15998800	15999000	chr2R	16001200	16001400	0.0464573	2.11121
chr2R	16008200	16008400	chr2R	16011000	16011200	0.0445174	2.11121
chr2R	16011800	16012000	chr2R	16014400	16014600	0.00261274	2.11121
chr2R	16015000	16015200	chr2R	16016800	16017000	4.58097e-05	2.11121
chr2R	16017800	16018000	chr2R	16028000	16028200	0.0226672	2.11121
chr2R	16099000	16099200	chr2R	16102200	16102400	0.00222787	2.11121
chr2R	16099200	16099400	chr2R	16100600	16100800	0.0112609	2.59921
chr2R	16100200	16100400	chr2R	16102200	16102400	0.0285729	2.11121
chr2R	16103000	16103200	chr2R	16104400	16104600	0.00140551	2.11121
chr2R	16125000	16125200	chr2R	16130000	16130200	2.62349e-08	2.11121
chr2R	16131200	16131400	chr2R	16134800	16135000	0.000582721	3.2
chr2R	16136200	16136400	chr2R	16137800	16138000	0.000507733	2.59921
chr2R	16150200	16150400	chr2R	16163400	16163600	0.000735796	2.59921
chr2R	16153000	16153200	chr2R	16158800	16159000	0.000174428	2.11121
chr2R	16160000	16160200	chr2R	16163400	16163600	0.0153208	2.11121
chr2R	16161400	16161600	chr2R	16163400	16163600	0.0174247	2.11121
chr2R	16169200	16169400	chr2R	16170600	16170800	0.000861351	2.11121
chr2R	16171400	16171600	chr2R	16173000	16173200	0.019724	2.59921
chr2R	16176800	16177000	chr2R	16178400	16178600	0.0226672	2.11121
chr2R	16188200	16188400	chr2R	16193800	16194000	0.00581043	2.11121
chr2R	16194000	16194200	chr2R	16196000	16196200	0.0198882	2.11121
chr2R	16206600	16206800	chr2R	16210000	16210200	1.927e-05	2.59921
chr2R	16210800	16211000	chr2R	16213800	16214000	0.00304364	2.11121
chr2R	16226600	16226800	chr2R	16229800	16230000	0.0119585	2.11121
chr2R	16249000	16249200	chr2R	16254000	16254200	0.0464573	2.11121
chr2R	16257600	16257800	chr2R	16260600	16260800	0.0235571	2.11121
chr2R	16272400	16272600	chr2R	16282600	16282800	0.036307	2.11121
chr2R	16275800	16276000	chr2R	16279400	16279600	0.00256832	2.11121
chr2R	16276000	16276200	chr2R	16283000	16283200	0.0375882	2.11121
chr2R	16291800	16292000	chr2R	16293600	16293800	0.00173385	3.2
chr2R	16305800	16306000	chr2R	16310800	16311000	0.0425817	2.11121
chr2R	16324600	16324800	chr2R	16331600	16331800	0.0122288	2.11121
chr2R	16327400	16327600	chr2R	16331600	16331800	0.0112609	2.11121
chr2R	16344800	16345000	chr2R	16347000	16347200	0.0027343	2.11121
chr2R	16345800	16346000	chr2R	16347200	16347400	0.0119529	2.11121
chr2R	16828800	16829000	chr2R	16830400	16830600	2.51307e-07	2.11121
chr2R	16869800	16870000	chr2R	16871400	16871600	0.00225616	3.67583
chr2R	16951800	16952000	chr2R	16955200	16955400	0.00390796	2.11121
chr2R	17002200	17002400	chr2R	17004800	17005000	0.009759	2.11121
chr2R	17016200	17016400	chr2R	17019400	17019600	0.000267411	2.59921
chr2R	17066000	17066200	chr2R	17073800	17074000	0.0354963	2.11121
chr2R	17099000	17099200	chr2R	17101800	17102000	0.009759	2.59921
chr2R	17262000	17262200	chr2R	17265200	17265400	2.35729e-11	2.11121
chr2R	17407400	17407600	chr2R	17412200	17412400	0.000777374	2.59921
chr2R	17428000	17428200	chr2R	17430600	17430800	0.0250577	2.59921
chr2R	17436000	17436200	chr2R	17444400	17444600	0.0292906	2.59921
chr2R	17437000	17437200	chr2R	17444000	17444200	0.0237323	6.4
chr2R	17453400	17453600	chr2R	17455400	17455600	0.000400332	3.67583
chr2R	17493600	17493800	chr2R	17496000	17496200	0.00322641	2.11121
chr2R	17545400	17545600	chr2R	17547000	17547200	1.22331e-05	2.11121
chr2R	17565000	17565200	chr2R	17568000	17568200	0.00899071	2.11121
chr2R	17568600	17568800	chr2R	17573000	17573200	5.35086e-05	2.11121
chr2R	17582000	17582200	chr2R	17585400	17585600	0.0164768	3.2
chr2R	17586200	17586400	chr2R	17590400	17590600	0.0213874	2.11121
chr2R	17639600	17639800	chr2R	17646000	17646200	0.0334997	2.11121
chr2R	17659200	17659400	chr2R	17664000	17664200	0.0447725	2.11121
chr2R	17665800	17666000	chr2R	17669200	17669400	0.0312053	2.11121
chr2R	17700400	17700600	chr2R	17703600	17703800	0.0303	3.2
chr2R	17716800	17717000	chr2R	17719200	17719400	0.029172	2.11121
chr2R	17760800	17761000	chr2R	17766800	17767000	0.0497651	2.11121
chr2R	17790200	17790400	chr2R	17791800	17792000	0.0056875	2.59921
chr2R	17792800	17793000	chr2R	17796000	17796200	0.000151582	2.11121
chr2R	17866200	17866400	chr2R	17868600	17868800	0.000358734	2.59921
chr2R	17966400	17966600	chr2R	17969200	17969400	0.0497651	2.11121
chr2R	16572600	16572800	chr2R	16577800	16578000	0.0292644	2.11121
chr2R	16579200	16579400	chr2R	16583600	16583800	0	2.11121
chr2R	16587400	16587600	chr2R	16588800	16589000	0.000117109	2.11121
chr2R	16589800	16590000	chr2R	16593400	16593600	0.0200255	3.2
chr2R	16597200	16597400	chr2R	16605000	16605200	0.0164924	2.11121
chr2R	16597400	16597600	chr2R	16603600	16603800	0.0199002	2.11121
chr2R	16779400	16779600	chr2R	16783200	16783400	0.0345844	2.11121
chr2R	18100600	18100800	chr2R	18118000	18118200	0.00595802	2.11121
chr2R	18100800	18101000	chr2R	18110800	18111000	0.0432177	2.11121
chr2R	18100800	18101000	chr2R	18119400	18119600	0.027003	2.11121
chr2R	18126400	18126600	chr2R	18127800	18128000	0.000351934	2.11121
chr2R	18142400	18142600	chr2R	18145800	18146000	0.0240602	3.2
chr2R	18148400	18148600	chr2R	18151200	18151400	0.0299988	2.11121
chr2R	18158600	18158800	chr2R	18160000	18160200	2.13388e-05	2.11121
chr2R	18181000	18181200	chr2R	18183600	18183800	0.0498727	2.59921
chr2R	18304600	18304800	chr2R	18307800	18308000	0.00279158	2.11121
chr2R	18376600	18376800	chr2R	18380200	18380400	0.0190112	2.11121
chr2R	18401200	18401400	chr2R	18406400	18406600	0.00136286	5.57152
chr2R	18401800	18402000	chr2R	18405600	18405800	0.00740605	2.11121
chr2R	18402000	18402200	chr2R	18407600	18407800	0.0244771	2.11121
chr2R	18529200	18529400	chr2R	18536600	18536800	0.00572599	2.59921
chr2R	18536800	18537000	chr2R	18539400	18539600	0.0466552	2.11121
chr2R	18621600	18621800	chr2R	18624800	18625000	0.0137256	2.11121
chr2R	18646800	18647000	chr2R	18652200	18652400	0.0138225	2.11121
chr2R	18656000	18656200	chr2R	18657600	18657800	1.90735e-05	2.59921
chr2R	18658600	18658800	chr2R	18660200	18660400	4.65735e-06	2.11121
chr2R	18676200	18676400	chr2R	18686800	18687000	0.0239158	2.11121
chr2R	18752600	18752800	chr2R	18754400	18754600	0.0315647	2.11121
chr2R	18775200	18775400	chr2R	18777200	18777400	0.00220259	2.11121
chr2R	19230200	19230400	chr2R	19233800	19234000	0.0075793	3.67583
chr2R	19290400	19290600	chr2R	19291800	19292000	0.000164769	2.11121
chr2R	19331000	19331200	chr2R	19338600	19338800	0.0125859	2.11121
chr2R	19397200	19397400	chr2R	19399400	19399600	0.0332165	2.11121
chr2R	19401400	19401600	chr2R	19407200	19407400	0.0305064	2.59921
chr2R	19409000	19409200	chr2R	19414000	19414200	0.00842354	2.11121
chr2R	19415000	19415200	chr2R	19420600	19420800	0.0378396	2.59921
chr2R	19415400	19415600	chr2R	19423800	19424000	0.0399084	2.11121
chr2R	19417600	19417800	chr2R	19423800	19424000	0.0231623	3.2
chr2R	19421200	19421400	chr2R	19423800	19424000	0.0226414	3.2
chr2R	19442600	19442800	chr2R	19445600	19445800	0.010688	2.11121
chr2R	19446600	19446800	chr2R	19449400	19449600	0.000998694	2.59921
chr2R	19453600	19453800	chr2R	19455200	19455400	0.00759649	2.11121
chr2R	19462200	19462400	chr2R	19463600	19463800	0.00820464	2.11121
chr2R	19464000	19464200	chr2R	19466400	19466600	0.000122551	2.59921
chr2R	19476200	19476400	chr2R	19481800	19482000	0.0168603	2.11121
chr2R	19497200	19497400	chr2R	19501800	19502000	4.33321e-05	2.11121
chr2R	19500400	19500600	chr2R	19502600	19502800	0.0150661	2.11121
chr2R	18800400	18800600	chr2R	18806400	18806600	0.0290105	2.11121
chr2R	18802600	18802800	chr2R	18806200	18806400	4.05753e-11	2.11121
chr2R	18846800	18847000	chr2R	18850400	18850600	0.0032125	2.11121
chr2R	18855400	18855600	chr2R	18857800	18858000	0.000408913	2.11121
chr2R	19130000	19130200	chr2R	19133200	19133400	0.0210516	2.11121
chr2R	19138600	19138800	chr2R	19141000	19141200	0.0153203	2.11121
chr2R	19175600	19175800	chr2R	19178200	19178400	0.0094035	2.11121
chr2R	19182400	19182600	chr2R	19187200	19187400	0.0399361	2.11121
chr2R	19715400	19715600	chr2R	19725400	19725600	3.89811e-08	2.11121
chr2R	19726000	19726200	chr2R	19728800	19729000	0.000138505	2.11121
chr2R	20589200	20589400	chr2R	20593000	20593200	0.0211106	2.11121
chr2R	20618600	20618800	chr2R	20623200	20623400	1.83423e-05	2.11121
chr2R	20641000	20641200	chr2R	20643800	20644000	0.00478704	2.11121
chr2R	20641800	20642000	chr2R	20643400	20643600	0.00624165	3.2
chr2R	20668200	20668400	chr2R	20670600	20670800	0.000728219	2.11121
chr2R	20106600	20106800	chr2R	20111000	20111200	0	2.59921
chr2R	20274800	20275000	chr2R	20278600	20278800	0.00364495	2.11121
chr2R	20317000	20317200	chr2R	20318800	20319000	0.0237753	2.11121
chr2R	20881800	20882000	chr2R	20884200	20884400	0.0294319	2.11121
chr2R	20967600	20967800	chr2R	20971800	20972000	0.00425982	3.67583
chr2R	20972800	20973000	chr2R	20976400	20976600	0.0266321	2.59921
chr2R	20996800	20997000	chr2R	20999600	20999800	0.0129242	2.59921
chr2R	21006600	21006800	chr2R	21009600	21009800	0.0194839	2.11121
chr2R	21010000	21010200	chr2R	21011400	21011600	0.00379394	2.11121
chr2R	21018200	21018400	chr2R	21020800	21021000	0.00404687	2.11121
chr2R	21022800	21023000	chr2R	21024600	21024800	0.00285631	2.59921
chr2R	21038400	21038600	chr2R	21045600	21045800	0.0284681	2.11121
chr2R	21064800	21065000	chr2R	21070000	21070200	0.00778637	2.59921
chr2R	21080000	21080200	chr2R	21083400	21083600	0.035024	2.11121
chr2R	21091400	21091600	chr2R	21094000	21094200	0.00393105	2.11121
chr2R	21127200	21127400	chr2R	21134000	21134200	0.0287685	2.11121
chr2R	21143600	21143800	chr2R	21145600	21145800	0.00731258	2.59921
chr2R	21148000	21148200	chr2R	21154400	21154600	0.0213358	4.52548
chr2R	21156400	21156600	chr2R	21159800	21160000	0.000353727	2.11121
chr2R	21161800	21162000	chr2R	21166200	21166400	0.0263867	2.59921
chr2R	21175600	21175800	chr2R	21178600	21178800	0.00277835	2.59921
chr2R	21257000	21257200	chr2R	21263800	21264000	0.00628603	2.11121
chr2R	21296400	21296600	chr2R	21297800	21298000	0.00612666	3.2
chr2R	21312600	21312800	chr2R	21323400	21323600	0.00598072	2.11121
chr2R	21348400	21348600	chr2R	21357600	21357800	0.0420301	2.11121
chr2R	21384600	21384800	chr2R	21386000	21386200	3.66747e-06	2.11121
chr2R	21498000	21498200	chr2R	21501400	21501600	0.00375004	2.11121
chr2R	21523000	21523200	chr2R	21526400	21526600	0.00521983	2.59921
chr2R	21532800	21533000	chr2R	21535000	21535200	0.0132603	2.59921
chr2R	21538000	21538200	chr2R	21540800	21541000	0.0292043	2.11121
chr2R	21571600	21571800	chr2R	21576000	21576200	0.0249125	2.11121
chr2R	22404200	22404400	chr2R	22409000	22409200	0.00262099	2.11121
chr2R	22411800	22412000	chr2R	22415400	22415600	0.000607444	2.11121
chr2R	22483600	22483800	chr2R	22491800	22492000	0.00567201	3.2
chr2R	22515000	22515200	chr2R	22522400	22522600	0.0447846	2.59921
chr2R	22542000	22542200	chr2R	22554200	22554400	0.00149596	2.59921
chr2R	22547200	22547400	chr2R	22549600	22549800	0.028921	2.11121
chr2R	22552600	22552800	chr2R	22557200	22557400	0.00732257	2.11121
chr2R	22563000	22563200	chr2R	22565400	22565600	0.000480198	2.11121
chr2R	22565400	22565600	chr2R	22594400	22594600	0.0398619	2.11121
chr2R	22569600	22569800	chr2R	22592800	22593000	0	3.67583
chr2R	22570000	22570200	chr2R	22587200	22587400	3.96282e-12	2.11121
chr2R	22570200	22570400	chr2R	22590200	22590400	0.027875	2.11121
chr2R	22573400	22573600	chr2R	22594400	22594600	0.0479369	2.11121
chr2R	22593600	22593800	chr2R	22596000	22596200	0.000607444	3.2
chr2R	22594600	22594800	chr2R	22596200	22596400	0.000541373	2.11121
chr2R	22616400	22616600	chr2R	22619600	22619800	0.0238685	2.11121
chr2R	22625000	22625200	chr2R	22627400	22627600	0.0106086	2.11121
chr2R	22636000	22636200	chr2R	22637400	22637600	0.0027712	2.11121
chr2R	22638200	22638400	chr2R	22639600	22639800	0.000322984	2.11121
chr2R	22641800	22642000	chr2R	22643400	22643600	1.1727e-05	2.11121
chr2R	22647800	22648000	chr2R	22655800	22656000	0.000355229	3.67583
chr2R	22649400	22649600	chr2R	22655600	22655800	0.027875	3.67583
chr2R	22650000	22650200	chr2R	22654400	22654600	0.00669313	2.11121
chr2R	22661600	22661800	chr2R	22666600	22666800	1.07016e-05	2.11121
chr2R	22668800	22669000	chr2R	22670200	22670400	0.00324898	2.11121
chr2R	22671000	22671200	chr2R	22672400	22672600	0.00622615	2.11121
chr2R	22676800	22677000	chr2R	22678200	22678400	0.00262099	2.11121
chr2R	22676800	22677000	chr2R	22681000	22681200	0.00528727	2.11121
chr2R	22676800	22677000	chr2R	22686400	22686600	0.00240856	2.11121
chr2R	22677800	22678000	chr2R	22686200	22686400	0.000735832	3.67583
chr2R	22678600	22678800	chr2R	22689000	22689200	0	2.11121
chr2R	22680800	22681000	chr2R	22689000	22689200	0.030014	2.59921
chr2R	22681000	22681200	chr2R	22686200	22686400	2.6686e-09	2.59921
chr2R	22690000	22690200	chr2R	22693000	22693200	0.0037191	3.67583
chr2R	22701400	22701600	chr2R	22702800	22703000	0.0356902	2.11121
chr2R	22062200	22062400	chr2R	22065600	22065800	0.00990566	2.59921
chr2R	22063600	22063800	chr2R	22066200	22066400	0.0238995	2.11121
chr2R	22073400	22073600	chr2R	22075200	22075400	0.00262577	2.11121
chr2R	22097400	22097600	chr2R	22101800	22102000	0.0395441	2.11121
chr2R	22099800	22100000	chr2R	22102600	22102800	0.0329854	2.11121
chr2R	22123200	22123400	chr2R	22127000	22127200	0.0351069	2.59921
chr2R	22174600	22174800	chr2R	22182800	22183000	1.59192e-07	2.11121
chr2R	22180600	22180800	chr2R	22182800	22183000	0.000281818	2.11121
chr2R	22192600	22192800	chr2R	22196800	22197000	0.00521364	3.2
chr2R	22193400	22193600	chr2R	22196600	22196800	0.00612069	6.4
chr2R	22194200	22194400	chr2R	22196600	22196800	0.0361351	2.59921
chr2R	22208600	22208800	chr2R	22212200	22212400	0.000680404	2.11121
chr2R	22213800	22214000	chr2R	22216600	22216800	0.00576612	3.2
chr2R	22229400	22229600	chr2R	22234800	22235000	0.0126726	2.11121
chr2R	22235200	22235400	chr2R	22287400	22287600	0.0248141	2.11121
chr2R	22238000	22238200	chr2R	22241400	22241600	0.0447411	2.11121
chr2R	22243000	22243200	chr2R	22270600	22270800	0	2.59921
chr2R	22243200	22243400	chr2R	22258400	22258600	0.0297928	2.11121
chr2R	22313800	22314000	chr2R	22316800	22317000	0.00260248	2.59921
chr2R	22388800	22389000	chr2R	22393400	22393600	0.0270429	2.11121
chr2R	21617200	21617400	chr2R	21618600	21618800	0.00977391	2.11121
chr2R	21622800	21623000	chr2R	21631400	21631600	0.0146203	2.11121
chr2R	21647800	21648000	chr2R	21652800	21653000	0.049238	2.59921
chr2R	21663800	21664000	chr2R	21666400	21666600	0.000278387	2.59921
chr2R	21667000	21667200	chr2R	21669600	21669800	0.0198615	2.11121
chr2R	21682800	21683000	chr2R	21684800	21685000	0.0111206	2.59921
chr2R	21685600	21685800	chr2R	21687200	21687400	0.000311009	2.11121
chr2R	21688000	21688200	chr2R	21690800	21691000	0.0107859	2.11121
chr2R	21704400	21704600	chr2R	21709000	21709200	0.0155697	2.59921
chr2R	21706200	21706400	chr2R	21709000	21709200	0.00258533	2.59921
chr2R	21735800	21736000	chr2R	21748600	21748800	0.00502285	2.11121
chr2R	23254000	23254200	chr2R	23257400	23257600	0	2.11121
chr2R	23351400	23351600	chr2R	23354600	23354800	0.0142282	2.11121
chr2R	23355400	23355600	chr2R	23356800	23357000	5.10921e-06	2.11121
chr2R	23357400	23357600	chr2R	23366400	23366600	0.0199217	2.11121
chr2R	23358600	23358800	chr2R	23383200	23383400	0.0242324	2.11121
chr2R	23358800	23359000	chr2R	23377000	23377200	0.0418634	2.11121
chr2R	23366600	23366800	chr2R	23377000	23377200	4.63166e-05	2.11121
chr2R	23377400	23377600	chr2R	23383200	23383400	6.23283e-05	2.11121
chr2R	23380400	23380600	chr2R	23383000	23383200	0.0404677	2.11121
chr2R	23383800	23384000	chr2R	23385600	23385800	1.25667e-05	3.2
chr2R	23386600	23386800	chr2R	23396400	23396600	0.0117701	2.59921
chr2R	23397600	23397800	chr2R	23401200	23401400	0.0302995	4.22243
chr2R	23410800	23411000	chr2R	23420800	23421000	0.00970158	2.59921
chr2R	23421200	23421400	chr2R	23441400	23441600	0.0111449	2.59921
chr2R	23427400	23427600	chr2R	23442400	23442600	0.0352273	2.11121
chr2R	23442400	23442600	chr2R	23487400	23487600	0.0413402	2.11121
chr2R	23523800	23524000	chr2R	23544000	23544200	0.00763808	2.59921
chr2R	23523600	23523800	chr2R	23548000	23548200	0.000229582	2.11121
chr2R	23523800	23524000	chr2R	23546600	23546800	0.0287283	2.59921
chr2R	23524000	23524200	chr2R	23528000	23528200	0.0465534	2.11121
chr2R	23525000	23525200	chr2R	23537800	23538000	0.0269818	3.67583
chr2R	23528600	23528800	chr2R	23543000	23543200	0.0352907	4.22243
chr2R	23529000	23529200	chr2R	23540600	23540800	0.00934585	3.2
chr2R	23544400	23544600	chr2R	23547400	23547600	0.0206439	3.67583
chr2R	23548800	23549000	chr2R	23550600	23550800	0.000389378	3.67583
chr2R	23551600	23551800	chr2R	23554600	23554800	0.0114392	2.11121
chr2R	23551800	23552000	chr2R	23553600	23553800	5.8203e-06	2.11121
chr2R	23556600	23556800	chr2R	23559800	23560000	1.55683e-09	2.59921
chr2R	23557600	23557800	chr2R	23559800	23560000	0.0349287	2.11121
chr2R	23562800	23563000	chr2R	23564200	23564400	0.0404719	2.59921
chr2R	23566600	23566800	chr2R	23572600	23572800	0.0404677	2.11121
chr2R	23567400	23567600	chr2R	23580600	23580800	0.00545284	2.59921
chr2R	23580800	23581000	chr2R	23586400	23586600	0.00783329	2.59921
chr2R	23580800	23581000	chr2R	23595600	23595800	0.00138672	2.11121
chr2R	23583600	23583800	chr2R	23596400	23596600	0.0093439	2.11121
chr2R	22799200	22799400	chr2R	22803400	22803600	0.0487331	2.11121
chr2R	22799200	22799400	chr2R	22806600	22806800	0.000964403	2.59921
chr2R	22803200	22803400	chr2R	22806400	22806600	0.0188802	2.59921
chr2R	22833800	22834000	chr2R	22836200	22836400	0.00998987	2.11121
chr2R	22861000	22861200	chr2R	22878000	22878200	0.0059691	2.11121
chr2R	22883200	22883400	chr2R	22885400	22885600	0.0170125	3.2
chr2R	22883400	22883600	chr2R	22888000	22888200	0.00492481	3.67583
chr2R	22886800	22887000	chr2R	22888400	22888600	0.00326994	2.11121
chr2R	22889000	22889200	chr2R	22924600	22924800	0.00746559	2.11121
chr2R	22889200	22889400	chr2R	22895600	22895800	0.0458482	2.11121
chr2R	22925200	22925400	chr2R	22934200	22934400	0.00138673	2.59921
chr2R	22952200	22952400	chr2R	22971600	22971800	9.01176e-05	2.11121
chr2R	22999400	22999600	chr2R	23001600	23001800	0.00385184	2.11121
chr2R	23011600	23011800	chr2R	23025800	23026000	0.0101677	2.11121
chr2R	23045600	23045800	chr2R	23051600	23051800	0.0154597	2.11121
chr2R	23048600	23048800	chr2R	23051800	23052000	0.00715874	2.11121
chr2R	23064400	23064600	chr2R	23072000	23072200	0.0345937	2.11121
chr2R	23065000	23065200	chr2R	23066600	23066800	0.00326279	2.59921
chr2R	23067400	23067600	chr2R	23072000	23072200	0.00112329	2.11121
chr2R	23067400	23067600	chr2R	23074600	23074800	0.00123347	2.59921
chr2R	23068600	23068800	chr2R	23071800	23072000	0.00778984	2.11121
chr2R	23072800	23073000	chr2R	23074400	23074600	0.00221099	2.11121
chr2R	23075400	23075600	chr2R	23078600	23078800	0.0162867	2.11121
chr2R	23077000	23077200	chr2R	23078400	23078600	0.0465988	3.67583
chr2R	23083800	23084000	chr2R	23087000	23087200	4.4252e-06	2.11121
chr2R	23106400	23106600	chr2R	23155600	23155800	0.000899816	2.11121
chr2R	23106600	23106800	chr2R	23165400	23165600	0.00304852	2.11121
chr2R	23155600	23155800	chr2R	23165600	23165800	1.01748e-06	2.11121
chr2R	23601800	23602000	chr2R	23609600	23609800	0.0274341	2.11121
chr2R	23602000	23602200	chr2R	23605400	23605600	0.0110735	2.11121
chr2R	23602400	23602600	chr2R	23607200	23607400	0.000183022	2.11121
chr2R	23615200	23615400	chr2R	23617600	23617800	0.0014476	2.11121
chr2R	23620800	23621000	chr2R	23630600	23630800	0.0431547	2.59921
chr2R	23621200	23621400	chr2R	23632400	23632600	0.00269444	2.11121
chr2R	23634400	23634600	chr2R	23644600	23644800	0.0253889	2.11121
chr2R	23650400	23650600	chr2R	23652000	23652200	0.0107228	2.11121
chr2R	23652600	23652800	chr2R	23654000	23654200	0.0316858	2.11121
chr2R	23652600	23652800	chr2R	23655000	23655200	0.0182068	2.11121
chr2R	23653200	23653400	chr2R	23656600	23656800	0.0297212	3.67583
chr2R	23655800	23656000	chr2R	23658600	23658800	0.0431547	2.11121
chr2R	23659200	23659400	chr2R	23666800	23667000	0	2.11121
chr2R	23660200	23660400	chr2R	23664200	23664400	0.0385949	3.67583
chr2R	23662000	23662200	chr2R	23666200	23666400	0.0105713	2.11121
chr2R	23667000	23667200	chr2R	23683200	23683400	2.73139e-13	2.11121
chr2R	23670600	23670800	chr2R	23683000	23683200	0.00262533	2.11121
chr2R	23694200	23694400	chr2R	23697400	23697600	0.000717588	2.11121
chr2R	23698000	23698200	chr2R	23702000	23702200	0.038157	2.59921
chr2R	23702600	23702800	chr2R	23706800	23707000	8.10909e-05	2.11121
chr2R	23706000	23706200	chr2R	23710600	23710800	0	2.59921
chr2R	23706800	23707000	chr2R	23808800	23809000	0.0247103	2.11121
chr2R	23707200	23707400	chr2R	23709400	23709600	0.00963775	2.11121
chr2R	23714600	23714800	chr2R	23717600	23717800	0.0220829	3.2
chr2R	23746800	23747000	chr2R	23752800	23753000	5.91961e-06	2.11121
chr2R	23747200	23747400	chr2R	23752000	23752200	5.65929e-06	2.59921
chr2R	23753800	23754000	chr2R	23758800	23759000	0.0296654	2.11121
chr2R	23809000	23809200	chr2R	23811800	23812000	2.52243e-06	2.11121
chr2R	23840800	23841000	chr2R	23842600	23842800	0.00237044	3.2
chr2R	23845800	23846000	chr2R	23849400	23849600	0.00761089	3.67583
chr2R	23852200	23852400	chr2R	23856200	23856400	0.00458599	3.2
chr2R	23859200	23859400	chr2R	23862000	23862200	8.402e-06	2.59921
chr2R	23863000	23863200	chr2R	23864800	23865000	2.06456e-06	2.11121
chr2R	23863600	23863800	chr2R	23867400	23867600	0.047121	3.2
chr2R	23866000	23866200	chr2R	23868000	23868200	0.000295713	2.59921
chr2R	23870600	23870800	chr2R	23873000	23873200	0.00266911	3.2
chr2R	23874200	23874400	chr2R	23877200	23877400	0.00337064	3.2
chr2R	23880000	23880200	chr2R	23881600	23881800	0.000485611	4.22243
chr2R	23882800	23883000	chr2R	23884200	23884400	0.00243502	2.11121
chr2R	23882800	23883000	chr2R	23887400	23887600	0.0139669	2.11121
chr2R	23883000	23883200	chr2R	23886000	23886200	0.0015839	2.11121
chr2R	23885000	23885200	chr2R	23887400	23887600	0.0125841	2.11121
chr2R	23885600	23885800	chr2R	23890200	23890400	0.0350111	2.11121
chr2R	23890400	23890600	chr2R	23894800	23895000	0.000347291	2.11121
chr2R	23890400	23890600	chr2R	23907600	23907800	0.00237044	2.11121
chr2R	23894800	23895000	chr2R	23898200	23898400	4.05077e-06	2.11121
chr2R	23898400	23898600	chr2R	23907200	23907400	0.00243502	2.59921
chr2R	23907800	23908000	chr2R	23924600	23924800	0.0199743	4.22243
chr2R	23909800	23910000	chr2R	23922600	23922800	0.0350111	4.22243
chr2R	23913600	23913800	chr2R	23930400	23930600	0.0133082	3.67583
chr2R	23934000	23934200	chr2R	23935400	23935600	0.00041762	2.11121
chr2R	23940600	23940800	chr2R	23942200	23942400	5.69979e-06	2.11121
chr2R	23946400	23946600	chr2R	23949000	23949200	0.0143881	2.11121
chr2R	23949600	23949800	chr2R	23953600	23953800	0.00266911	2.59921
chr2R	23954200	23954400	chr2R	23957000	23957200	0.00215909	2.11121
chr2R	23958000	23958200	chr2R	23960600	23960800	0.00376481	3.2
chr2R	23957800	23958000	chr2R	23962600	23962800	0.0214457	2.59921
chr2R	23957800	23958000	chr2R	23964200	23964400	3.39508e-05	2.11121
chr2R	23968200	23968400	chr2R	23969800	23970000	0.00347784	2.11121
chr2R	23970200	23970400	chr2R	23988400	23988600	0.0350111	2.11121
chr2R	23970400	23970600	chr2R	23972000	23972200	0.0105713	2.59921
chr2R	23972400	23972600	chr2R	23977200	23977400	0.000222658	2.11121
chr2R	23977400	23977600	chr2R	23988400	23988600	0.0350111	2.11121
chr2R	23978800	23979000	chr2R	23981600	23981800	0.0438937	3.2
chr2R	23981400	23981600	chr2R	23988200	23988400	0.030904	2.11121
chr2R	23992000	23992200	chr2R	23994600	23994800	0.0485456	2.11121
chr2R	23988400	23988600	chr2R	24022000	24022200	0.0402507	3.67583
chr2R	23995400	23995600	chr2R	24014200	24014400	0.0103386	2.59921
chr2R	23995400	23995600	chr2R	24007200	24007400	0.0461268	2.11121
chr2R	23995400	23995600	chr2R	24017000	24017200	0.00536495	2.59921
chr2R	24022200	24022400	chr2R	24028800	24029000	0.00025417	2.11121
chr2R	24022400	24022600	chr2R	24023800	24024000	0.00389794	2.11121
chr2R	24024400	24024600	chr2R	24028200	24028400	0.000243319	2.59921
chr2R	24029000	24029200	chr2R	24034000	24034200	0	2.11121
chr2R	24029000	24029200	chr2R	24037800	24038000	0.0118445	2.59921
chr2R	24034000	24034200	chr2R	24046800	24047000	6.29728e-08	2.11121
chr2R	24034200	24034400	chr2R	24037800	24038000	3.9933e-05	2.59921
chr2R	24046800	24047000	chr2R	24057600	24057800	1.00181e-07	2.11121
chr2R	24049200	24049400	chr2R	24054600	24054800	0.0276873	2.59921
chr2R	24050000	24050200	chr2R	24056600	24056800	0.00994986	2.11121
chr2R	24052200	24052400	chr2R	24056400	24056600	0.0478522	4.22243
chr2R	24054800	24055000	chr2R	24057200	24057400	0.0493794	2.59921
chr2R	24057600	24057800	chr2R	24062800	24063000	4.78774e-06	2.59921
chr2R	24058000	24058200	chr2R	24060000	24060200	3.52224e-06	2.11121
chr2R	24060000	24060200	chr2R	24062800	24063000	2.13493e-10	2.11121
chr2R	24064600	24064800	chr2R	24067600	24067800	0.0262783	3.67583
chr2R	24083000	24083200	chr2R	24086000	24086200	0.0158144	2.11121
chr2R	24133600	24133800	chr2R	24138000	24138200	2.21407e-05	2.11121
chr2R	24138400	24138600	chr2R	24143000	24143200	0.0108867	2.11121
chr2R	24141000	24141200	chr2R	24155000	24155200	0.00917811	2.59921
chr2R	24143600	24143800	chr2R	24155200	24155400	0.00343473	3.67583
chr2R	24145200	24145400	chr2R	24155200	24155400	0.0217112	2.11121
chr2R	24146600	24146800	chr2R	24156200	24156400	9.90907e-05	2.11121
chr2R	24146600	24146800	chr2R	24157800	24158000	0.0246718	2.11121
chr2R	24146600	24146800	chr2R	24158400	24158600	0.00843832	3.2
chr2R	24159400	24159600	chr2R	24174400	24174600	6.91557e-05	3.2
chr2R	24174600	24174800	chr2R	24187200	24187400	1.16706e-06	2.11121
chr2R	24174600	24174800	chr2R	24195400	24195600	0.00212889	2.11121
chr2R	24175000	24175200	chr2R	24185400	24185600	2.83482e-06	3.67583
chr2R	24176200	24176400	chr2R	24189800	24190000	0.0206196	4.22243
chr2R	24176200	24176400	chr2R	24191600	24191800	0.016525	6.4
chr2R	24176400	24176600	chr2R	24190600	24190800	0.0232738	3.67583
chr2R	24186400	24186600	chr2R	24195400	24195600	0.0027121	2.11121
chr2R	24186400	24186600	chr2R	24197400	24197600	0.00273694	2.11121
chr2R	24187600	24187800	chr2R	24197400	24197600	0.00640473	2.11121
chr2R	24188000	24188200	chr2R	24195200	24195400	0.00465742	2.11121
chr2R	24195600	24195800	chr2R	24197200	24197400	0.000539688	2.11121
chr2R	24266400	24266600	chr2R	24290800	24291000	0.0230135	2.11121
chr2R	24291600	24291800	chr2R	24293000	24293200	0.00174225	2.11121
chr2R	24300800	24301000	chr2R	24305400	24305600	0.0398577	2.11121
chr2R	24303000	24303200	chr2R	24305200	24305400	0.0387422	2.59921
chr2R	24306200	24306400	chr2R	24309600	24309800	0.0119855	3.67583
chr2R	24310200	24310400	chr2R	24313000	24313200	3.35987e-05	2.11121
chr2R	24316600	24316800	chr2R	24329600	24329800	0.0262658	2.11121
chr2R	24322000	24322200	chr2R	24328800	24329000	0.0362311	2.11121
chr2R	24324400	24324600	chr2R	24331400	24331600	0.0308807	2.11121
chr2R	24338000	24338200	chr2R	24339600	24339800	0.00210351	2.11121
chr2R	24338400	24338600	chr2R	24342000	24342200	0.0410241	4.22243
chr2R	24342600	24342800	chr2R	24369800	24370000	0	2.11121
chr2R	24349200	24349400	chr2R	24366400	24366600	0.0154194	2.59921
chr2R	24350000	24350200	chr2R	24364000	24364200	0.00144935	2.11121
chr2R	24370000	24370200	chr2R	24373600	24373800	0.0206233	2.11121
chr2R	24870200	24870400	chr2R	24874800	24875000	0.0298041	2.11121
chr2R	24876200	24876400	chr2R	24881200	24881400	3.57818e-09	2.59921
chr2R	24882400	24882600	chr2R	24886600	24886800	0.0415304	2.11121
chr2R	24933400	24933600	chr2R	24937800	24938000	0.0397135	2.11121
chr2R	24935000	24935200	chr2R	24937800	24938000	0.0365359	2.11121
chr2R	24936400	24936600	chr2R	24937800	24938000	0.0108414	2.11121
chr2R	24938600	24938800	chr2R	24940000	24940200	4.62958e-06	2.11121
chr2R	24942600	24942800	chr2R	24944800	24945000	0.000770455	2.11121
chr2R	24946000	24946200	chr2R	24947600	24947800	0.000152909	3.67583
chr2R	24948600	24948800	chr2R	24954000	24954200	0.00532666	2.11121
chr2R	24965600	24965800	chr2R	24968800	24969000	0.0070779	3.2
chr2R	24970000	24970200	chr2R	24973000	24973200	0.0415304	2.11121
chr2R	24976000	24976200	chr2R	24981200	24981400	0.0384063	2.59921
chr2R	24976400	24976600	chr2R	24979200	24979400	0.00154769	2.11121
chr2R	25002200	25002400	chr2R	25008600	25008800	0.0346083	2.11121
chr2R	25035400	25035600	chr2R	25038200	25038400	0.00229187	2.11121
chr2R	25040000	25040200	chr2R	25044400	25044600	0.00598527	2.11121
chr2R	25064600	25064800	chr2R	25074400	25074600	0.00354401	2.11121
chr2R	25077400	25077600	chr2R	25081200	25081400	0.0400304	3.67583
chr2R	25086000	25086200	chr2R	25088600	25088800	0.0384063	2.59921
chr2R	25178200	25178400	chr2R	25181000	25181200	0.0375575	2.11121
chr2R	25184400	25184600	chr2R	25189400	25189600	0.0425352	2.11121
chr2R	24402800	24403000	chr2R	24411800	24412000	0.0381145	2.11121
chr2R	24515800	24516000	chr2R	24519600	24519800	0.0381072	2.11121
chr2R	24526000	24526200	chr2R	24531600	24531800	2.80591e-06	2.11121
chr2R	24532800	24533000	chr2R	24534800	24535000	0.000439968	3.67583
chr2R	24535800	24536000	chr2R	24538400	24538600	8.70973e-05	3.2
chr2R	24537200	24537400	chr2R	24538800	24539000	0.0302107	2.11121
chr2R	24539000	24539200	chr2R	24543200	24543400	0.00327547	2.11121
chr2R	24541400	24541600	chr2R	24543000	24543200	3.52924e-05	2.11121
chr2R	24543600	24543800	chr2R	24549200	24549400	0.0341979	2.11121
chr2R	24544200	24544400	chr2R	24550000	24550200	0.0167612	4.22243
chr2R	24550400	24550600	chr2R	24554200	24554400	0.00637508	2.11121
chr2R	24558800	24559000	chr2R	24560800	24561000	0.0163756	2.11121
chr2R	24565400	24565600	chr2R	24571600	24571800	6.17861e-06	2.11121
chr2R	24571800	24572000	chr2R	24599800	24600000	0.00274858	2.11121
chr2R	24572000	24572200	chr2R	24574000	24574200	0.0297942	2.11121
chr2R	24574800	24575000	chr2R	24599600	24599800	1.31214e-07	2.11121
chr2R	24574600	24574800	chr2R	24607000	24607200	0.000325662	2.11121
chr2R	24600000	24600200	chr2R	24606800	24607000	0.00165495	2.11121
chr2R	24661600	24661800	chr2R	24668600	24668800	0.00900539	2.11121
chr2R	24661800	24662000	chr2R	24663800	24664000	0.000269777	2.59921
chr2R	24663400	24663600	chr2R	24669000	24669200	0.00376381	2.11121
chr2R	24664600	24664800	chr2R	24668000	24668200	0.00024845	2.11121
chr2R	24671800	24672000	chr2R	24674600	24674800	0.0390871	2.11121
chr2R	24673000	24673200	chr2R	24684800	24685000	0.0287359	2.11121
chr2R	24695800	24696000	chr2R	24699000	24699200	0.0131199	2.11121
chr2R	24724400	24724600	chr2R	24736000	24736200	0.020463	2.11121
chr2R	24727400	24727600	chr2R	24737200	24737400	0.00275058	2.59921
chr2R	24743800	24744000	chr2R	24750000	24750200	0.0417219	2.11121
chr2R	24745400	24745600	chr2R	24749800	24750000	0.0258362	3.67583
chr2R	24768200	24768400	chr2R	24775000	24775200	0.0409724	2.11121
chr2R	24768400	24768600	chr2R	24770800	24771000	0.0331725	2.11121
chr2R	24775200	24775400	chr2R	24787200	24787400	0.00538634	2.11121
chr2R	24781000	24781200	chr2R	24783200	24783400	0.00154031	2.11121
chr2R	24783600	24783800	chr2R	24787000	24787200	0.00930234	2.11121
chr2R	24795000	24795200	chr2R	24796800	24797000	0.0076869	3.67583
chr3L	144000	144200	chr3L	145800	146000	0.00543115	2.11121
chr3L	160800	161000	chr3L	166600	166800	0.0435372	2.11121
chr3L	204000	204200	chr3L	205600	205800	0.00714768	2.11121
chr3L	330000	330200	chr3L	332400	332600	0.0027865	2.11121
chr3L	343400	343600	chr3L	346000	346200	0.0330679	2.11121
chr3L	378000	378200	chr3L	432600	432800	0.000154266	2.11121
chr3L	543400	543600	chr3L	546000	546200	0.00756512	2.59921
chr3L	546400	546600	chr3L	549200	549400	0.00682795	2.59921
chr3L	673400	673600	chr3L	749000	749200	6.39731e-11	2.11121
chr3L	682400	682600	chr3L	685200	685400	0.000312349	2.59921
chr3L	690800	691000	chr3L	692400	692600	0.00321035	2.59921
chr3L	835800	836000	chr3L	837400	837600	0.00506681	2.11121
chr3L	855600	855800	chr3L	867000	867200	0.000825973	2.59921
chr3L	924600	924800	chr3L	933800	934000	0.0471386	2.11121
chr3L	1098800	1099000	chr3L	1102400	1102600	1.79182e-06	2.11121
chr3L	1098800	1099000	chr3L	1177400	1177600	3.63826e-09	2.11121
chr3L	1100800	1101000	chr3L	1177400	1177600	0.00655608	2.11121
chr3L	1102400	1102600	chr3L	1177400	1177600	2.61005e-13	2.11121
chr3L	1152000	1152200	chr3L	1167000	1167200	0.0125737	2.59921
chr3L	1189400	1189600	chr3L	1191000	1191200	0.00235482	3.2
chr3L	1207400	1207600	chr3L	1210400	1210600	0.0265617	2.11121
chr3L	1210800	1211000	chr3L	1213200	1213400	3.67996e-05	2.11121
chr3L	1296400	1296600	chr3L	1298000	1298200	3.77901e-05	2.59921
chr3L	1303000	1303200	chr3L	1307000	1307200	0.0147597	2.59921
chr3L	1307400	1307600	chr3L	1313400	1313600	4.84204e-05	2.11121
chr3L	1307400	1307600	chr3L	1318200	1318400	0.0236918	2.11121
chr3L	1313600	1313800	chr3L	1318200	1318400	0.00490526	2.11121
chr3L	1318600	1318800	chr3L	1321200	1321400	0.011682	2.11121
chr3L	1336200	1336400	chr3L	1342200	1342400	0.0128982	2.11121
chr3L	1367000	1367200	chr3L	1463600	1463800	0	2.11121
chr3L	1503000	1503200	chr3L	1517200	1517400	0.000652951	2.11121
chr3L	1503000	1503200	chr3L	1514000	1514200	4.4631e-05	2.11121
chr3L	1503000	1503200	chr3L	1516000	1516200	0.0229022	2.11121
chr3L	1505600	1505800	chr3L	1515800	1516000	0.0229022	2.59921
chr3L	1534200	1534400	chr3L	1536800	1537000	1.64853e-08	2.11121
chr3L	1537000	1537200	chr3L	1546000	1546200	0.0258239	2.11121
chr3L	1574200	1574400	chr3L	1576200	1576400	0.02231	2.59921
chr3L	1579600	1579800	chr3L	1585800	1586000	0.041405	2.11121
chr3L	1581000	1581200	chr3L	1586000	1586200	0.011746	2.11121
chr3L	1583400	1583600	chr3L	1586200	1586400	2.45728e-05	3.2
chr3L	1586800	1587000	chr3L	1593000	1593200	0.000123375	2.11121
chr3L	1600400	1600600	chr3L	1602400	1602600	0.0087699	2.11121
chr3L	1602600	1602800	chr3L	1618200	1618400	0.0336865	2.11121
chr3L	1603400	1603600	chr3L	1609600	1609800	0.0280828	3.2
chr3L	1619400	1619600	chr3L	1639400	1639600	0.0323496	2.11121
chr3L	1631200	1631400	chr3L	1636200	1636400	0.0382523	2.59921
chr3L	1639600	1639800	chr3L	1645200	1645400	1.64474e-05	2.11121
chr3L	1645600	1645800	chr3L	1647000	1647200	0.000291112	2.11121
chr3L	1647600	1647800	chr3L	1649800	1650000	0.00602612	2.11121
chr3L	1652800	1653000	chr3L	1665000	1665200	0.00914058	2.11121
chr3L	1654800	1655000	chr3L	1666600	1666800	0.0310735	2.11121
chr3L	1659000	1659200	chr3L	1666600	1666800	0.0380702	2.11121
chr3L	1665600	1665800	chr3L	1668000	1668200	0.000239691	2.11121
chr3L	1669200	1669400	chr3L	1673000	1673200	0.0331539	2.59921
chr3L	1673000	1673200	chr3L	1684800	1685000	0.0229351	2.11121
chr3L	1688600	1688800	chr3L	1692800	1693000	0.0463204	3.2
chr3L	1715600	1715800	chr3L	1723200	1723400	0.0235495	2.59921
chr3L	1728600	1728800	chr3L	1730800	1731000	7.63133e-05	2.11121
chr3L	1734400	1734600	chr3L	1737600	1737800	0.0463204	3.2
chr3L	1736000	1736200	chr3L	1738000	1738200	0.0104087	2.11121
chr3L	1755000	1755200	chr3L	1775200	1775400	0.0148347	2.59921
chr3L	1755800	1756000	chr3L	1795000	1795200	1.29657e-07	2.11121
chr3L	1756000	1756200	chr3L	1775000	1775200	0.000766709	2.59921
chr3L	1775400	1775600	chr3L	1777200	1777400	0.00900482	2.11121
chr3L	1789200	1789400	chr3L	1793800	1794000	0.0347878	2.11121
chr3L	1795800	1796000	chr3L	1798400	1798600	0.000120046	2.11121
chr3L	1799000	1799200	chr3L	1802400	1802600	0.00920243	2.11121
chr3L	1851000	1851200	chr3L	1854200	1854400	0.0148347	3.2
chr3L	1851000	1851200	chr3L	1855800	1856000	0.0365459	2.11121
chr3L	1857000	1857200	chr3L	1865200	1865400	0.00342036	2.11121
chr3L	1857600	1857800	chr3L	1861000	1861200	0.00761985	2.11121
chr3L	1860000	1860200	chr3L	1862600	1862800	0.0441829	2.11121
chr3L	1863000	1863200	chr3L	1864600	1864800	0.00104252	3.2
chr3L	1865200	1865400	chr3L	1876200	1876400	0.00687339	2.11121
chr3L	1876600	1876800	chr3L	1882200	1882400	0.0152264	2.59921
chr3L	1876800	1877000	chr3L	1879600	1879800	0.000534687	2.59921
chr3L	1888000	1888200	chr3L	1890600	1890800	0.0441829	2.11121
chr3L	1923000	1923200	chr3L	1925800	1926000	0.00463814	2.11121
chr3L	1930600	1930800	chr3L	1938400	1938600	0.0305253	2.59921
chr3L	1938200	1938400	chr3L	1940600	1940800	0.0168857	2.11121
chr3L	1941200	1941400	chr3L	1947400	1947600	0.0148347	2.11121
chr3L	1947600	1947800	chr3L	1964000	1964200	1.81866e-05	2.59921
chr3L	1965000	1965200	chr3L	1967000	1967200	0.00351537	2.59921
chr3L	1967800	1968000	chr3L	1969600	1969800	1.08129e-05	2.11121
chr3L	1971600	1971800	chr3L	1974000	1974200	0.0196099	2.11121
chr3L	3199200	3199400	chr3L	3218800	3219000	0.0250829	2.59921
chr3L	3240000	3240200	chr3L	3246400	3246600	7.97862e-08	3.2
chr3L	3240000	3240200	chr3L	3250400	3250600	0.00140181	2.11121
chr3L	3246400	3246600	chr3L	3249400	3249600	0.0113913	3.2
chr3L	3304200	3304400	chr3L	3307400	3307600	0.0178451	2.11121
chr3L	3319400	3319600	chr3L	3326000	3326200	0.0010863	2.11121
chr3L	3333200	3333400	chr3L	3334600	3334800	0.0343459	2.11121
chr3L	3337200	3337400	chr3L	3340800	3341000	0.0171788	2.11121
chr3L	3374600	3374800	chr3L	3376200	3376400	0.0252543	2.59921
chr3L	3385200	3385400	chr3L	3389600	3389800	0.0359869	3.2
chr3L	3418200	3418400	chr3L	3420200	3420400	3.35299e-07	2.59921
chr3L	3542800	3543000	chr3L	3545200	3545400	0.0239099	2.59921
chr3L	3543400	3543600	chr3L	3556400	3556600	0.00122967	3.2
chr3L	2808400	2808600	chr3L	2823800	2824000	0.0119134	2.59921
chr3L	2808600	2808800	chr3L	2817800	2818000	0.000971982	2.11121
chr3L	2818200	2818400	chr3L	2820800	2821000	0.0298067	2.59921
chr3L	2818200	2818400	chr3L	2823800	2824000	0.0274867	2.11121
chr3L	2821200	2821400	chr3L	2823600	2823800	0.000380083	2.11121
chr3L	2823800	2824000	chr3L	2838200	2838400	0.00933466	2.11121
chr3L	2824400	2824600	chr3L	2831600	2831800	0.0240713	2.11121
chr3L	2867800	2868000	chr3L	2877600	2877800	1.05244e-05	2.11121
chr3L	3042600	3042800	chr3L	3045000	3045200	0.0210285	2.59921
chr3L	3046800	3047000	chr3L	3050200	3050400	5.56189e-09	2.11121
chr3L	3053000	3053200	chr3L	3054400	3054600	0.000177492	2.59921
chr3L	3055600	3055800	chr3L	3058200	3058400	0.0318684	3.2
chr3L	3059000	3059200	chr3L	3070400	3070600	0.000105303	2.11121
chr3L	3072600	3072800	chr3L	3075800	3076000	0.0305986	2.11121
chr3L	3078000	3078200	chr3L	3081000	3081200	3.2917e-05	2.59921
chr3L	3084600	3084800	chr3L	3090000	3090200	0.0249153	3.67583
chr3L	3089000	3089200	chr3L	3090200	3090400	0.0214657	3.2
chr3L	3096200	3096400	chr3L	3122200	3122400	0.000145986	2.59921
chr3L	3144400	3144600	chr3L	3147600	3147800	0.0209579	3.2
chr3L	3162400	3162600	chr3L	3164600	3164800	0.00708028	2.59921
chr3L	3165400	3165600	chr3L	3178600	3178800	0.0494111	2.11121
chr3L	3178600	3178800	chr3L	3192600	3192800	4.6801e-06	2.11121
chr3L	3194000	3194200	chr3L	3197000	3197200	0.000502876	3.2
chr3L	2398200	2398400	chr3L	2401200	2401400	0.000807346	2.11121
chr3L	2419000	2419200	chr3L	2422400	2422600	0.0164945	2.11121
chr3L	2444000	2444200	chr3L	2456800	2457000	0.0165504	2.11121
chr3L	2447000	2447200	chr3L	2458600	2458800	0.00140979	2.11121
chr3L	2458400	2458600	chr3L	2464600	2464800	0.0495901	2.11121
chr3L	2468200	2468400	chr3L	2478600	2478800	0.0412881	2.59921
chr3L	2483800	2484000	chr3L	2485400	2485600	0.0202893	2.59921
chr3L	2488400	2488600	chr3L	2490200	2490400	0.0320803	2.11121
chr3L	2490400	2490600	chr3L	2493600	2493800	6.50412e-07	2.59921
chr3L	2500800	2501000	chr3L	2505400	2505600	0.0245852	2.11121
chr3L	2547400	2547600	chr3L	2551200	2551400	0.0390135	2.11121
chr3L	2551800	2552000	chr3L	2553400	2553600	0.017327	2.59921
chr3L	2555800	2556000	chr3L	2563200	2563400	0.0151582	2.59921
chr3L	2561000	2561200	chr3L	2565600	2565800	0.00965982	2.11121
chr3L	2563200	2563400	chr3L	2569600	2569800	0.0413385	2.11121
chr3L	2570400	2570600	chr3L	2583800	2584000	0.0295053	2.59921
chr3L	2576000	2576200	chr3L	2586400	2586600	0.0139673	2.59921
chr3L	2576400	2576600	chr3L	2583800	2584000	0.00125377	3.2
chr3L	2625600	2625800	chr3L	2629600	2629800	0.000702965	2.11121
chr3L	2632000	2632200	chr3L	2635000	2635200	0.011913	3.67583
chr3L	2636400	2636600	chr3L	2651800	2652000	0.00312553	2.11121
chr3L	2767400	2767600	chr3L	2771600	2771800	0.0441672	3.67583
chr3L	2772200	2772400	chr3L	2774000	2774200	0.00817258	2.11121
chr3L	2774200	2774400	chr3L	2782400	2782600	0.038926	2.11121
chr3L	2156200	2156400	chr3L	2163600	2163800	0.00661733	3.2
chr3L	2158000	2158200	chr3L	2163600	2163800	0.00539773	2.11121
chr3L	2159600	2159800	chr3L	2163400	2163600	0.0347296	2.59921
chr3L	2167200	2167400	chr3L	2169200	2169400	0.00539773	2.11121
chr3L	2167800	2168000	chr3L	2170400	2170600	0.0377032	2.11121
chr3L	2238400	2238600	chr3L	2243000	2243200	0.0186758	5.19842
chr3L	2245400	2245600	chr3L	2247200	2247400	0.00302528	5.19842
chr3L	2246000	2246200	chr3L	2248200	2248400	0.0221068	2.11121
chr3L	2257600	2257800	chr3L	2262600	2262800	0.00556806	2.11121
chr3L	2258200	2258400	chr3L	2265200	2265400	0.0468285	3.2
chr3L	2263400	2263600	chr3L	2265200	2265400	0.0030876	3.2
chr3L	2271000	2271200	chr3L	2278000	2278200	0.0463231	2.11121
chr3L	2373600	2373800	chr3L	2377400	2377600	4.40226e-05	2.11121
chr3L	2377800	2378000	chr3L	2380400	2380600	0.00665689	2.11121
chr3L	2383400	2383600	chr3L	2387600	2387800	0.0463231	2.11121
chr3L	2388000	2388200	chr3L	2392400	2392600	0.0159238	2.11121
chr3L	4003400	4003600	chr3L	4021200	4021400	0.0147115	2.11121
chr3L	4021600	4021800	chr3L	4040000	4040200	0.0430455	2.11121
chr3L	4080400	4080600	chr3L	4087800	4088000	0.0361658	2.11121
chr3L	4094400	4094600	chr3L	4099600	4099800	0.0141556	2.11121
chr3L	4136600	4136800	chr3L	4138400	4138600	0.000136942	2.59921
chr3L	4237200	4237400	chr3L	4239000	4239200	5.38493e-05	2.59921
chr3L	4240600	4240800	chr3L	4242000	4242200	4.04521e-05	2.11121
chr3L	4260200	4260400	chr3L	4261800	4262000	0.0306029	3.67583
chr3L	4284400	4284600	chr3L	4286200	4286400	0.0107197	3.67583
chr3L	4318600	4318800	chr3L	4322200	4322400	0.00857463	2.59921
chr3L	5017600	5017800	chr3L	5020600	5020800	0.00769397	2.11121
chr3L	5096800	5097000	chr3L	5102200	5102400	0.0014677	2.11121
chr3L	5103600	5103800	chr3L	5131200	5131400	0.0298235	2.11121
chr3L	5104000	5104200	chr3L	5125800	5126000	5.87666e-06	2.11121
chr3L	5136400	5136600	chr3L	5139200	5139400	5.68723e-06	2.11121
chr3L	5139800	5140000	chr3L	5141400	5141600	0.012905	2.11121
chr3L	5146200	5146400	chr3L	5152000	5152200	0.0234691	3.2
chr3L	3790600	3790800	chr3L	3800800	3801000	0.0408374	2.11121
chr3L	3807000	3807200	chr3L	3809000	3809200	0.00465027	3.2
chr3L	3808400	3808600	chr3L	3809800	3810000	0.0237608	2.11121
chr3L	3814200	3814400	chr3L	3818400	3818600	2.88297e-08	2.11121
chr3L	3845800	3846000	chr3L	3878600	3878800	0.00120943	2.11121
chr3L	3895000	3895200	chr3L	3896400	3896600	0.0149763	2.11121
chr3L	3897000	3897200	chr3L	3898800	3899000	9.23355e-05	2.11121
chr3L	3903600	3903800	chr3L	3905000	3905200	0.00802335	2.11121
chr3L	3938600	3938800	chr3L	3940000	3940200	0.00276152	2.11121
chr3L	3940600	3940800	chr3L	3942200	3942400	0.00040365	2.11121
chr3L	3942800	3943000	chr3L	3947200	3947400	0.00627985	2.11121
chr3L	4401600	4401800	chr3L	4402800	4403000	0.0137262	2.59921
chr3L	4403800	4404000	chr3L	4405600	4405800	2.28517e-06	2.59921
chr3L	4440600	4440800	chr3L	4443600	4443800	0.028133	2.11121
chr3L	4464800	4465000	chr3L	4468800	4469000	0.0138598	2.59921
chr3L	4507800	4508000	chr3L	4510200	4510400	0.0292767	2.11121
chr3L	6052000	6052200	chr3L	6054600	6054800	8.38015e-06	2.11121
chr3L	6065200	6065400	chr3L	6069000	6069200	0.0189125	4.22243
chr3L	6068400	6068600	chr3L	6071400	6071600	0.0262588	3.2
chr3L	6071800	6072000	chr3L	6075200	6075400	0.0451507	2.59921
chr3L	6169200	6169400	chr3L	6173800	6174000	0.0424836	2.11121
chr3L	6182800	6183000	chr3L	6184200	6184400	0.00845092	3.2
chr3L	6183400	6183600	chr3L	6187600	6187800	0.0369011	2.11121
chr3L	6189200	6189400	chr3L	6193400	6193600	7.31363e-06	2.11121
chr3L	6216400	6216600	chr3L	6218000	6218200	0.00208343	2.11121
chr3L	6220000	6220200	chr3L	6233400	6233600	5.8466e-05	3.67583
chr3L	6327200	6327400	chr3L	6329600	6329800	0.0451507	2.11121
chr3L	5348000	5348200	chr3L	5351400	5351600	0.0473751	2.11121
chr3L	5357200	5357400	chr3L	5358800	5359000	1.94792e-05	2.11121
chr3L	5361200	5361400	chr3L	5365200	5365400	0.00904862	4.52548
chr3L	5368200	5368400	chr3L	5371000	5371200	0.0168159	2.11121
chr3L	5561600	5561800	chr3L	5565000	5565200	0.0330163	2.11121
chr3L	5561800	5562000	chr3L	5563400	5563600	6.91355e-09	2.11121
chr3L	5590800	5591000	chr3L	5598000	5598200	0.0258763	2.11121
chr3L	5604400	5604600	chr3L	5606800	5607000	0.00184051	2.11121
chr3L	5608600	5608800	chr3L	5610600	5610800	0.041261	2.11121
chr3L	5745400	5745600	chr3L	5747800	5748000	0.00196313	2.11121
chr3L	5747200	5747400	chr3L	5749200	5749400	0.00389525	2.59921
chr3L	5763200	5763400	chr3L	5765000	5765200	0.00193233	2.59921
chr3L	5766400	5766600	chr3L	5768200	5768400	0.000256068	3.67583
chr3L	5771000	5771200	chr3L	5777200	5777400	0.0214242	2.11121
chr3L	5777600	5777800	chr3L	5779200	5779400	0.00147641	2.11121
chr3L	5785400	5785600	chr3L	5788800	5789000	0.0222088	2.11121
chr3L	5794800	5795000	chr3L	5796400	5796600	0.00012919	3.2
chr3L	5811200	5811400	chr3L	5812600	5812800	1.01769e-06	2.11121
chr3L	5871600	5871800	chr3L	5873200	5873400	2.05663e-06	2.11121
chr3L	5876200	5876400	chr3L	5895400	5895600	0.0367121	2.11121
chr3L	5909800	5910000	chr3L	5912600	5912800	0.00379985	2.11121
chr3L	5928000	5928200	chr3L	5932200	5932400	0.00406691	3.2
chr3L	5964200	5964400	chr3L	5966600	5966800	0.0356038	2.11121
chr3L	6352600	6352800	chr3L	6400000	6400200	2.54544e-08	2.59921
chr3L	6485800	6486000	chr3L	6488200	6488400	0.00833813	2.11121
chr3L	6489000	6489200	chr3L	6494800	6495000	0.0361047	2.59921
chr3L	6614400	6614600	chr3L	6618600	6618800	0.0435499	3.67583
chr3L	6700400	6700600	chr3L	6703000	6703200	6.06602e-05	2.11121
chr3L	6706200	6706400	chr3L	6708800	6709000	0.0339824	2.59921
chr3L	6743600	6743800	chr3L	6752600	6752800	0	2.11121
chr3L	6743800	6744000	chr3L	6747000	6747200	0.00302349	2.11121
chr3L	6747400	6747600	chr3L	6752000	6752200	4.14253e-10	2.11121
chr3L	6753800	6754000	chr3L	6755800	6756000	0.0342681	3.67583
chr3L	7805200	7805400	chr3L	7809600	7809800	3.15026e-13	2.59921
chr3L	7830200	7830400	chr3L	7834600	7834800	0.00287167	2.11121
chr3L	7842400	7842600	chr3L	7845400	7845600	0.0205482	2.11121
chr3L	7879400	7879600	chr3L	7882400	7882600	0.00348401	2.11121
chr3L	7912000	7912200	chr3L	7915400	7915600	0.000517019	2.11121
chr3L	7913000	7913200	chr3L	7914400	7914600	0.000518479	2.59921
chr3L	7926800	7927000	chr3L	7931400	7931600	0.0363487	3.2
chr3L	7927400	7927600	chr3L	7933400	7933600	0.0322962	2.11121
chr3L	7976600	7976800	chr3L	7978200	7978400	0.000249354	2.59921
chr3L	6790000	6790200	chr3L	6904200	6904400	1.22378e-06	2.59921
chr3L	6949600	6949800	chr3L	6953000	6953200	0.00253172	2.11121
chr3L	6956400	6956600	chr3L	6957800	6958000	0.00131303	2.11121
chr3L	6965400	6965600	chr3L	6966800	6967000	0.0224648	2.59921
chr3L	6966000	6966200	chr3L	6967800	6968000	0.00811878	5.19842
chr3L	6977200	6977400	chr3L	6979200	6979400	0.0197966	2.59921
chr3L	6999000	6999200	chr3L	7003400	7003600	0.0188616	2.11121
chr3L	7135200	7135400	chr3L	7138600	7138800	0.0368479	2.11121
chr3L	8056600	8056800	chr3L	8058400	8058600	0.00110501	2.11121
chr3L	8060800	8061000	chr3L	8065400	8065600	0.000202343	3.67583
chr3L	8061200	8061400	chr3L	8062600	8062800	0.0117715	3.2
chr3L	8066400	8066600	chr3L	8068200	8068400	0.0227426	2.11121
chr3L	8068800	8069000	chr3L	8071200	8071400	0.00370701	3.2
chr3L	8072200	8072400	chr3L	8073600	8073800	0.0209073	2.11121
chr3L	8077200	8077400	chr3L	8081600	8081800	6.7864e-10	2.11121
chr3L	8082200	8082400	chr3L	8084600	8084800	0.0155117	2.59921
chr3L	8092000	8092200	chr3L	8094000	8094200	5.46966e-06	2.11121
chr3L	8116000	8116200	chr3L	8127800	8128000	0.0277212	2.11121
chr3L	8121800	8122000	chr3L	8124600	8124800	0.0151623	3.2
chr3L	8176400	8176600	chr3L	8177800	8178000	0.000137891	2.11121
chr3L	8178800	8179000	chr3L	8180400	8180600	1.90665e-06	2.11121
chr3L	8188600	8188800	chr3L	8190800	8191000	0.0283902	2.11121
chr3L	8290200	8290400	chr3L	8296600	8296800	5.0927e-05	2.59921
chr3L	8297400	8297600	chr3L	8299200	8299400	0.0198811	2.59921
chr3L	8335400	8335600	chr3L	8338400	8338600	0.0471979	2.59921
chr3L	8340800	8341000	chr3L	8346200	8346400	5.08637e-05	2.11121
chr3L	8346400	8346600	chr3L	8358400	8358600	0.00826001	2.11121
chr3L	8395400	8395600	chr3L	8397600	8397800	0.00386982	2.11121
chr3L	7239000	7239200	chr3L	7240600	7240800	0.00085407	3.2
chr3L	7242000	7242200	chr3L	7243400	7243600	0.000477698	2.59921
chr3L	7244000	7244200	chr3L	7249000	7249200	0.042347	2.11121
chr3L	7286200	7286400	chr3L	7289000	7289200	0.0444388	2.11121
chr3L	7333400	7333600	chr3L	7334800	7335000	0.0304157	2.11121
chr3L	7335600	7335800	chr3L	7337200	7337400	0.0131305	2.11121
chr3L	7355800	7356000	chr3L	7363200	7363400	4.20759e-13	2.11121
chr3L	7357000	7357200	chr3L	7359800	7360000	0.0205718	2.11121
chr3L	7371000	7371200	chr3L	7376000	7376200	0.0295844	2.11121
chr3L	7372600	7372800	chr3L	7381000	7381200	0.0438326	2.11121
chr3L	7373200	7373400	chr3L	7376400	7376600	0.0401829	2.11121
chr3L	7375600	7375800	chr3L	7380800	7381000	0.014026	2.59921
chr3L	7433600	7433800	chr3L	7435000	7435200	0.00103992	2.11121
chr3L	9350200	9350400	chr3L	9355400	9355600	0.0217284	2.11121
chr3L	9364800	9365000	chr3L	9366400	9366600	0.00836639	2.59921
chr3L	9367800	9368000	chr3L	9370600	9370800	0.0328277	3.2
chr3L	9371400	9371600	chr3L	9373200	9373400	0.0119219	2.11121
chr3L	9373600	9373800	chr3L	9377400	9377600	7.47243e-07	2.11121
chr3L	9377600	9377800	chr3L	9380000	9380200	0.0119219	2.11121
chr3L	9377600	9377800	chr3L	9381200	9381400	0.0328277	2.11121
chr3L	9377600	9377800	chr3L	9383600	9383800	0.000549794	2.11121
chr3L	9427600	9427800	chr3L	9429000	9429200	0.000301407	3.67583
chr3L	9435600	9435800	chr3L	9438200	9438400	0.00793958	2.11121
chr3L	9447600	9447800	chr3L	9451000	9451200	0.0156164	3.67583
chr3L	9451600	9451800	chr3L	9456200	9456400	0.0146535	2.11121
chr3L	9456200	9456400	chr3L	9460800	9461000	0.0484397	2.11121
chr3L	9458600	9458800	chr3L	9460200	9460400	0.00555297	2.59921
chr3L	9463000	9463200	chr3L	9466600	9466800	0.0190028	2.11121
chr3L	9497800	9498000	chr3L	9500600	9500800	0.00836639	2.11121
chr3L	9532200	9532400	chr3L	9541600	9541800	0.00820828	2.11121
chr3L	8422600	8422800	chr3L	8424400	8424600	0.0227863	3.2
chr3L	8442800	8443000	chr3L	8444800	8445000	0.00319948	2.11121
chr3L	8481400	8481600	chr3L	8492400	8492600	0.00149492	2.59921
chr3L	8492800	8493000	chr3L	8506600	8506800	0.0130225	2.11121
chr3L	8507800	8508000	chr3L	8509200	8509400	0.00212604	2.11121
chr3L	8515000	8515200	chr3L	8518200	8518400	0.0276243	2.11121
chr3L	8539800	8540000	chr3L	8543000	8543200	0.0322685	2.11121
chr3L	8601800	8602000	chr3L	8603400	8603600	0.000834019	3.67583
chr3L	8604200	8604400	chr3L	8608200	8608400	0.00298432	2.11121
chr3L	8605600	8605800	chr3L	8610600	8610800	0.0322685	2.11121
chr3L	8606800	8607000	chr3L	8610400	8610600	0.0164945	2.11121
chr3L	8610400	8610600	chr3L	8617600	8617800	0.037069	2.59921
chr3L	8628200	8628400	chr3L	8630200	8630400	0.0298705	2.11121
chr3L	8661600	8661800	chr3L	8667800	8668000	0.0240933	2.11121
chr3L	8697200	8697400	chr3L	8700800	8701000	0.00782678	2.11121
chr3L	8733200	8733400	chr3L	8738200	8738400	0.00964292	2.11121
chr3L	8752400	8752600	chr3L	8755000	8755200	0.00964292	2.11121
chr3L	8787800	8788000	chr3L	8798400	8798600	0.00931034	2.11121
chr3L	8842200	8842400	chr3L	8847400	8847600	0.0173646	2.11121
chr3L	8968200	8968400	chr3L	8974800	8975000	0.0024662	2.11121
chr3L	8990600	8990800	chr3L	8995800	8996000	0.0273025	2.11121
chr3L	9019400	9019600	chr3L	9041000	9041200	0.000639196	3.2
chr3L	9064600	9064800	chr3L	9067000	9067200	0.00793549	2.11121
chr3L	9073600	9073800	chr3L	9085000	9085200	0.0392176	2.59921
chr3L	9076200	9076400	chr3L	9086800	9087000	0.0289899	3.2
chr3L	9125400	9125600	chr3L	9127800	9128000	0.00829552	2.59921
chr3L	9634200	9634400	chr3L	9640200	9640400	0.00590429	2.11121
chr3L	9675800	9676000	chr3L	9678800	9679000	0.0110157	2.11121
chr3L	9681200	9681400	chr3L	9683600	9683800	0.0467304	2.11121
chr3L	9687400	9687600	chr3L	9690000	9690200	0.0192556	2.11121
chr3L	9692600	9692800	chr3L	9694400	9694600	7.5955e-08	2.11121
chr3L	9709600	9709800	chr3L	9712600	9712800	0.0265659	2.11121
chr3L	9715200	9715400	chr3L	9717400	9717600	0.0161448	2.59921
chr3L	9732600	9732800	chr3L	9737600	9737800	0.0181898	2.11121
chr3L	9735600	9735800	chr3L	9744000	9744200	0.0401912	2.11121
chr3L	9764000	9764200	chr3L	9765600	9765800	0.0302552	2.11121
chr3L	9847400	9847600	chr3L	9853200	9853400	0.0142202	5.57152
chr3L	9860200	9860400	chr3L	9864000	9864200	0.00844552	2.11121
chr3L	9874400	9874600	chr3L	9879800	9880000	0.0223418	2.11121
chr3L	9969000	9969200	chr3L	9971800	9972000	0.0177689	3.67583
chr3L	10574200	10574400	chr3L	10577800	10578000	1.14718e-05	2.11121
chr3L	10622800	10623000	chr3L	10625600	10625800	0.0498568	2.11121
chr3L	10665400	10665600	chr3L	10681400	10681600	0.000287649	3.2
chr3L	10670800	10671000	chr3L	10677400	10677600	0.00726441	2.11121
chr3L	10691600	10691800	chr3L	10693400	10693600	0.000372283	3.67583
chr3L	10694600	10694800	chr3L	10697200	10697400	0.000466399	2.59921
chr3L	10737200	10737400	chr3L	10857200	10857400	2.96008e-12	3.67583
chr3L	10879400	10879600	chr3L	10882400	10882600	2.24614e-05	2.59921
chr3L	10889800	10890000	chr3L	10892400	10892600	0.00218578	2.59921
chr3L	10895200	10895400	chr3L	10897400	10897600	0.0183619	2.11121
chr3L	11045800	11046000	chr3L	11047600	11047800	0.0428932	2.59921
chr3L	11063000	11063200	chr3L	11064400	11064600	0.00593666	2.11121
chr3L	11071000	11071200	chr3L	11073600	11073800	0.00327695	2.59921
chr3L	11093800	11094000	chr3L	11095600	11095800	0.000220545	2.59921
chr3L	11096600	11096800	chr3L	11098000	11098200	0.000442501	2.11121
chr3L	11104200	11104400	chr3L	11109200	11109400	0.0210305	2.59921
chr3L	11109800	11110000	chr3L	11113200	11113400	0.0456585	2.59921
chr3L	11114200	11114400	chr3L	11118000	11118200	0.0083506	2.11121
chr3L	11121200	11121400	chr3L	11122800	11123000	2.34657e-05	2.11121
chr3L	11164800	11165000	chr3L	11169600	11169800	6.15133e-06	2.11121
chr3L	11193200	11193400	chr3L	11196000	11196200	0.0257466	2.11121
chr3L	11198000	11198200	chr3L	11200200	11200400	0.0176099	2.11121
chr3L	11204200	11204400	chr3L	11205400	11205600	0.0218003	2.59921
chr3L	11206200	11206400	chr3L	11210400	11210600	0.00346521	2.11121
chr3L	11206600	11206800	chr3L	11208000	11208200	0.0269856	2.59921
chr3L	11211000	11211200	chr3L	11212400	11212600	0.0469388	2.11121
chr3L	11211400	11211600	chr3L	11213200	11213400	0.00147449	4.22243
chr3L	11216200	11216400	chr3L	11218400	11218600	0.00508259	2.11121
chr3L	11235200	11235400	chr3L	11240200	11240400	0.00879827	2.11121
chr3L	11247800	11248000	chr3L	11252200	11252400	6.30151e-07	2.11121
chr3L	11248600	11248800	chr3L	11251000	11251200	0.00964622	2.11121
chr3L	11428600	11428800	chr3L	11487200	11487400	0	2.59921
chr3L	11534200	11534400	chr3L	11553200	11553400	5.12732e-06	2.11121
chr3L	11553600	11553800	chr3L	11555400	11555600	0.0218003	2.11121
chr3L	11563200	11563400	chr3L	11572800	11573000	1.19455e-06	2.59921
chr3L	11564400	11564600	chr3L	11573800	11574000	0.000261445	2.11121
chr3L	11575800	11576000	chr3L	11578800	11579000	0.0259985	2.11121
chr3L	11998600	11998800	chr3L	12002000	12002200	0.0105545	3.2
chr3L	12004800	12005000	chr3L	12007800	12008000	0.000169686	2.11121
chr3L	12112000	12112200	chr3L	12115400	12115600	0.023091	2.11121
chr3L	12116200	12116400	chr3L	12117800	12118000	3.05681e-08	2.11121
chr3L	12118200	12118400	chr3L	12119600	12119800	4.43552e-05	2.11121
chr3L	12120400	12120600	chr3L	12123000	12123200	0.0215641	2.59921
chr3L	12121400	12121600	chr3L	12124000	12124200	0.0322668	2.11121
chr3L	12126000	12126200	chr3L	12131200	12131400	0.0125606	3.2
chr3L	12125600	12125800	chr3L	12127000	12127200	0.00615107	2.11121
chr3L	12126000	12126200	chr3L	12129600	12129800	0.0127061	3.67583
chr3L	12127800	12128000	chr3L	12131600	12131800	0.0161817	2.11121
chr3L	12128800	12129000	chr3L	12131600	12131800	0.00033286	2.11121
[truncated: 1,851 more rows]
