# Supplementary material for: Polycomb protein binding and looping in the ON transcriptional state
Source: Sci Adv. 2024 Apr 24;10(17):eadn1837. doi: 10.1126/sciadv.adn1837 (PMC11042752; doi:10.1126/sciadv.adn1837)
Supplement: Supplementary file 2 — Datas S1 to S5 [file sciadv.adn1837_data_s1_to_s5.zip › adn1837_Data_S4.xlsx]

## Sheet: Data S4
Data S4. Differentially expressed genes identified between S2 and D17 cells
This table shows the differentially expressed identified between S2 and D17 cells. The lists of DEGs with higher expression in D17 (A) or S2 (B) cells are shown separately.

## Sheet: A.D17-high
Gene	log2FoldChange(D17/S2)	padj
FBgn0263353::CG11000	5.30003	0
FBgn0038202::CG12402	4.86301	0
FBgn0020299::stumps	8.33418	0
FBgn0015221::Fer2LCH	7.51662	0
FBgn0035346::CG1146	2.53822	0
FBgn0035710::SP1173	4.8802	0
FBgn0259173::corn	6.08663	0
FBgn0263219::Dscam4	7.28078	0
FBgn0014143::croc	9.22186	0
FBgn0041087::wun2	5.42475	0
FBgn0053465::CG33465	8.27458	0
FBgn0034253::CG10936	5.24106	0
FBgn0034724::babos	7.51255	0
FBgn0260866::dnr1	6.05192	0
FBgn0034800::CG3788	4.10172	0
FBgn0034914::CG5554	1.81382	0
FBgn0025836::RhoGAP1A	5.19127	0
FBgn0027546::CG4766	9.23847	0
FBgn0029003::mab-21	9.20363	0
FBgn0003447::sn	5.5096	0
FBgn0030077::CG15365	6.28264	0
FBgn0259171::Pde9	3.36273	0
FBgn0030608::Lsd-2	8.93806	0
FBgn0265598::Bx	4.61447	0
FBgn0259789::zld	8.80798	0
FBgn0283531::Duox	5.2723	0
FBgn0031473::CG3104	7.4181	0
FBgn0031745::rau	8.61229	0
FBgn0259714::DIP-epsilon	5.70857	0
FBgn0085427::CG34398	6.06031	0
FBgn0000180::bib	7.61942	0
FBgn0264556::Gr39a	6.9461	0
FBgn0028979::tio	5.47915	0
FBgn0250907::Cht10	5.52761	0
FBgn0004859::ci	7.43384	0
FBgn0250830::CG12547	3.06971	7.11696e-306
FBgn0000179::bi	9.09681	1.18853e-304
FBgn0030695::PGRP-LE	4.53624	7.4958e-300
FBgn0026084::cib	5.34038	4.52908e-298
FBgn0283451::br	5.8694	6.28241e-289
FBgn0033268::Obp44a	7.4987	2.00403e-286
FBgn0035168::cep290	6.30867	1.90518e-280
FBgn0032840::sNPF	9.4227	1.40402e-278
FBgn0030037::Miga	2.33635	1.255e-276
FBgn0025878::wrapper	6.19158	1.62181e-276
FBgn0010105::comm	7.01371	1.8523e-266
FBgn0034725::CG6044	7.98627	1.11699e-265
FBgn0002735::E(spl)mgamma-HLH	8.82205	1.52215e-264
FBgn0027108::Inx2	3.75005	5.19427e-264
FBgn0010397::LamC	3.94548	7.34902e-263
FBgn0010313::corto	5.09929	8.97351e-263
FBgn0002732::E(spl)malpha-BFM	8.21477	1.001e-259
FBgn0267160::asRNA:CR45600	5.62208	4.5239e-258
FBgn0261873::sdt	2.51411	1.15781e-256
FBgn0038638::CG7702	3.84823	1.4397e-252
FBgn0033668::exp	7.3795	2.22863e-251
FBgn0032706::Irk3	4.40939	4.19715e-250
FBgn0003366::sev	8.89244	9.9242e-242
FBgn0030160::CG9691	8.36399	2.03673e-241
FBgn0004581::bgcn	4.63414	1.98858e-238
FBgn0027106::Inx7	6.84479	2.76593e-238
FBgn0261269::conv	4.81878	1.5649e-236
FBgn0034636::twz	6.13991	2.12687e-236
FBgn0002632::E(spl)m6-BFM	9.156	2.38035e-236
FBgn0011829::Ret	6.19412	5.15092e-233
FBgn0285896::btl	6.90506	6.74667e-233
FBgn0259244::CG42342	8.34147	1.40724e-232
FBgn0032123::Oatp30B	5.42725	3.48399e-229
FBgn0003053::peb	5.04461	3.97554e-229
FBgn0017566::ND-75	1.53803	4.51365e-228
FBgn0025641::DAAM	5.15198	9.05506e-227
FBgn0040001::FASN3	6.19638	9.6738e-226
FBgn0002719::Men	3.12361	9.70132e-226
FBgn0085408::Shrm	3.87689	9.0384e-220
FBgn0040377::Vha36-3	3.97552	3.22846e-219
FBgn0002592::E(spl)m2-BFM	8.04479	1.57121e-218
FBgn0004133::blow	2.17555	2.74441e-217
FBgn0034943::Fmo-1	6.87114	4.3808e-214
FBgn0000244::by	2.4412	3.16882e-210
FBgn0001227::Hsp67Ba	6.8019	2.75278e-208
FBgn0002633::E(spl)m7-HLH	8.97645	6.25081e-207
FBgn0035348::CG16758	4.28019	9.55522e-205
FBgn0001248::Idh	1.53329	5.77014e-202
FBgn0032022::CG14275	7.99605	1.05458e-198
FBgn0264090::CG43759	5.84298	1.87732e-198
FBgn0030493::CG15756	8.52684	2.23366e-198
FBgn0026150::ApepP	2.47313	2.98211e-198
FBgn0051038::CG31038	5.87194	3.88403e-198
FBgn0031169::CG1494	4.89151	1.18089e-196
FBgn0285963::CG46339	5.05364	4.42325e-196
FBgn0032017::CG7810	1.89925	9.33139e-190
FBgn0267702::lncRNA:CR46035	3.12522	6.43938e-189
FBgn0033987::ckn	3.80574	2.10366e-188
FBgn0030653::CG7860	4.2467	3.13274e-187
FBgn0267485::asRNA:CR45835	4.81493	4.8138e-187
FBgn0035539::slow	5.4992	7.39849e-187
FBgn0032681::CG10283	4.12374	2.5392e-186
FBgn0036144::GlcAT-P	3.26584	1.18978e-185
FBgn0030716::CG9170	5.17189	2.6475e-185
FBgn0020257::Ppa	4.99967	8.14081e-184
FBgn0033848::CG13330	8.70501	3.94886e-182
FBgn0032026::CG7627	1.72173	3.97643e-182
FBgn0002733::E(spl)mbeta-HLH	6.00486	1.3856e-180
FBgn0033502::CG12910	5.47956	3.22855e-179
FBgn0004607::zfh2	7.80649	7.36451e-177
FBgn0037076::ebd2	3.04838	1.09323e-174
FBgn0046258::CG12880	5.78092	3.23021e-174
FBgn0002609::E(spl)m3-HLH	7.10936	4.0854e-174
FBgn0036997::CG5955	4.20359	1.82967e-173
FBgn0010501::Dcp-1	2.22596	1.08126e-172
FBgn0001269::inv	8.97451	2.15555e-171
FBgn0032973::CG6675	7.32106	6.75123e-171
FBgn0267041::asRNA:CR45485	3.75888	3.74562e-170
FBgn0039776::PH4alphaEFB	2.32032	2.30672e-169
FBgn0027594::drpr	2.66774	7.58834e-169
FBgn0031747::CG9021	6.04312	9.5461e-166
FBgn0039419::CG12290	1.87804	1.24347e-164
FBgn0034723::CG13506	6.62722	2.67715e-164
FBgn0004644::hh	7.74646	6.3753e-164
FBgn0003731::Egfr	8.51419	1.19462e-163
FBgn0086675::fne	4.96118	3.77687e-161
FBgn0000577::en	8.96439	1.695e-160
FBgn0025525::bab2	5.33231	5.67249e-159
FBgn0034931::CG2812	4.36919	1.00745e-157
FBgn0001098::Gdh	3.1402	1.68216e-156
FBgn0002707::mei-9	1.3801	7.45484e-156
FBgn0031971::Sirup	5.76105	9.17366e-156
FBgn0005771::noc	4.3341	1.28918e-155
FBgn0260660::Mp	6.16303	5.2886e-155
FBgn0039932::fuss	3.62845	6.3579e-155
FBgn0036165::chrb	3.78386	3.80003e-154
FBgn0261793::Trf2	2.20217	1.28397e-150
FBgn0027601::pdgy	3.6051	1.70623e-150
FBgn0085400::side-V	7.49072	1.0023e-149
FBgn0036433::CG9628	8.48714	1.5766e-149
FBgn0261461::RhoGAP18B	1.933	1.89237e-147
FBgn0264745::CR44003	7.24269	3.45384e-147
FBgn0052104::CG32104	1.64011	5.22962e-147
FBgn0037623::CG9801	2.77907	6.23194e-146
FBgn0264703::CR43972	3.23973	1.57644e-145
FBgn0010389::htl	4.08012	4.61707e-144
FBgn0029114::Tollo	3.17477	6.72283e-144
FBgn0267472::asRNA:CR45822	8.64858	1.96958e-143
FBgn0263584::asRNA:CR43609	7.17341	1.25796e-142
FBgn0259211::grh	5.74591	5.43218e-142
FBgn0260446::GABA-B-R1	8.42211	6.3081e-142
FBgn0023441::fus	6.3656	3.51656e-141
FBgn0029710::CG3568	6.31011	7.14421e-141
FBgn0262976::lawc	4.74393	3.248e-140
FBgn0266568::lncRNA:yar	9.35159	4.03518e-140
FBgn0002734::E(spl)mdelta-HLH	7.21936	6.47415e-140
FBgn0267572::asRNA:CR45912	3.38055	1.47015e-139
FBgn0085236::CG34207	5.46227	4.14581e-139
FBgn0034924::CG17658	2.84678	8.45049e-139
FBgn0039490::CG5882	5.13716	1.37614e-138
FBgn0035587::Gdap1	6.36231	1.63199e-138
FBgn0265533::CR44383	7.4966	1.75025e-137
FBgn0003997::hid	4.49245	2.74814e-137
FBgn0030938::CG15047	5.6111	2.85975e-136
FBgn0267296::lncRNA:CR45732	4.46361	5.36785e-136
FBgn0039938::Sox102F	8.96404	6.11314e-136
FBgn0027342::fz4	2.6101	2.12346e-135
FBgn0054057::CG34057	4.35636	1.6919e-134
FBgn0023541::Cyp4d14	3.06697	2.72996e-134
FBgn0024836::stan	2.8093	1.88538e-133
FBgn0250785::vari	3.43517	3.29633e-131
FBgn0033850::CG13331	8.53364	3.94334e-131
FBgn0263355::CG31688	3.04949	2.36637e-130
FBgn0265434::zip	1.58755	4.19796e-130
FBgn0038071::Dtg	4.22133	5.46779e-130
FBgn0043575::PGRP-SC2	6.40751	6.86975e-130
FBgn0015609::CadN	5.50666	1.4966e-129
FBgn0030028::Corp	5.9397	2.02088e-129
FBgn0031488::Ccdc85	2.23797	2.1536e-129
FBgn0033326::CG14743	5.85754	3.24105e-129
FBgn0035113::pyx	5.07582	1.03267e-127
FBgn0035410::CG14964	2.5187	3.49558e-127
FBgn0265255::lncRNA:CR44269	3.89927	2.11622e-126
FBgn0031996::CG8460	1.56012	4.48032e-126
FBgn0029791::AdamTS-B	7.33434	7.27397e-125
FBgn0022800::Cad96Ca	3.46782	3.76007e-124
FBgn0032013::Scgalpha	4.33043	2.07379e-123
FBgn0041183::Tep1	7.32421	9.68831e-123
FBgn0030262::Vago	7.76119	1.03019e-122
FBgn0036732::Oatp74D	2.93912	1.55543e-122
FBgn0264442::ab	5.19623	4.10124e-122
FBgn0260477::CG30283	8.65766	1.03862e-121
FBgn0033112::Spn42Db	6.06151	1.46971e-121
FBgn0266953::lncRNA:CR45404	6.47524	2.59462e-121
FBgn0040551::CG11686	4.08972	6.32524e-120
FBgn0030900::Him	8.75725	1.22864e-119
FBgn0052581::CG32581	8.39456	1.3803e-119
FBgn0265691::lncRNA:CR44498	9.28506	1.45408e-119
FBgn0038581::CG14314	4.23268	2.4671e-119
FBgn0035612::frm	4.4017	2.60647e-119
FBgn0028562::sut2	3.40966	3.11181e-117
FBgn0037205::BoYb	2.91624	8.39641e-117
FBgn0284221::Sema5c	5.85114	4.43612e-116
FBgn0035574::RhoGEF64C	8.97636	1.18768e-115
FBgn0039316::CG11893	7.00145	6.14782e-115
FBgn0003285::rst	3.51262	7.54924e-115
FBgn0261928::CG42795	7.4262	8.19279e-115
FBgn0262719::CG43163	3.65228	3.52991e-114
FBgn0035246::CG13928	8.23727	9.77254e-114
FBgn0037565::CG9626	5.40815	1.86241e-113
FBgn0000547::ed	5.79866	3.0406e-113
FBgn0264598::PsGEF	5.88201	3.78492e-113
FBgn0033785::Sans	2.13113	1.69355e-112
FBgn0000591::E(spl)m8-HLH	9.09199	1.69616e-112
FBgn0051125::CG31125	2.36389	2.67807e-112
FBgn0266623::asRNA:CR45130	4.98889	5.46215e-111
FBgn0085638::CG41378	2.02566	1.00599e-110
FBgn0004646::ogre	4.46523	1.52411e-110
FBgn0000036::nAChRalpha1	6.09232	2.392e-110
FBgn0031343::CG18131	3.83062	2.40792e-110
FBgn0004108::Nrt	4.30759	2.72564e-110
FBgn0052512::CG32512	3.20566	8.67394e-110
FBgn0000463::Dl	4.02162	4.48132e-109
FBgn0035811::Mcad	4.46245	7.31176e-109
FBgn0029711::Usf	2.01693	6.78088e-108
FBgn0030596::CG12398	9.257	4.77554e-107
FBgn0038149::GILT1	2.39878	5.11925e-107
FBgn0266042::asRNA:CR44807	5.57679	6.47974e-106
FBgn0030034::CG10555	1.68822	9.61598e-106
FBgn0051477::ATPsynepsilonL	5.98658	1.50804e-104
FBgn0085409::smal	6.92515	3.51433e-104
FBgn0266396::lncRNA:CR45036	5.82543	3.75911e-104
FBgn0082582::tmod	1.84366	5.4278e-104
FBgn0004575::Syn	6.2187	5.62703e-104
FBgn0004858::elB	4.71065	3.0183e-103
FBgn0031533::CG2772	5.16239	3.65066e-103
FBgn0039767::CG2218	1.70121	5.01305e-103
FBgn0035955::CG5194	8.36429	8.4359e-102
FBgn0036305::CG10984	1.33422	1.66486e-101
FBgn0033458::CG18446	5.11947	5.5426e-101
FBgn0051721::Trim9	7.26297	1.09617e-99
FBgn0034335::GstE1	6.02795	2.0195e-99
FBgn0262028::lncRNA:CR42839	4.50016	7.32467e-99
FBgn0033942::Cpr51A	8.7669	1.68055e-98
FBgn0265379::lncRNA:CR44320	3.48705	4.94545e-98
FBgn0037680::pasi2	1.63689	1.60494e-97
FBgn0033770::wuc	7.18875	1.76604e-97
FBgn0003391::shg	2.44863	2.38048e-97
FBgn0013576::mtd	2.4806	3.56303e-97
FBgn0000320::eya	8.91635	5.03961e-97
FBgn0263974::qin	4.34887	7.14931e-97
FBgn0000721::for	1.78359	1.33491e-96
FBgn0015011::AhcyL2	6.08048	2.37415e-96
FBgn0034976::CG4049	1.99276	4.76475e-96
FBgn0015572::alpha-Est4	2.5773	9.89128e-96
FBgn0039728::CG7896	4.85879	3.03068e-95
FBgn0036309::Hip1	1.86915	5.89449e-95
FBgn0267967::corolla	4.1217	2.6488e-94
FBgn0036353::CG10171	2.22151	5.89908e-94
FBgn0026376::Rgl	1.75083	8.7107e-94
FBgn0034142::CG8306	1.73136	2.1044e-93
FBgn0051337::CG31337	7.84853	2.1523e-93
FBgn0052113::Vps13D	1.42725	3.95615e-93
FBgn0031972::Wwox	2.95095	1.07929e-92
FBgn0052641::CG32641	4.90956	1.51439e-92
FBgn0036248::ssp	1.05514	3.75497e-92
FBgn0026263::bip1	2.69473	5.81557e-92
FBgn0085397::Fili	6.7938	6.02928e-91
FBgn0041094::scyl	3.32424	8.58677e-91
FBgn0035983::CG4080	1.9943	1.58015e-90
FBgn0037836::CG14692	4.80618	1.90541e-90
FBgn0259224::CG42324	3.7331	8.80362e-90
FBgn0031016::kek5	3.90716	1.01202e-89
FBgn0036266::CG5626	1.44305	1.23e-89
FBgn0265276::l(3)neo38	2.34295	2.13411e-89
FBgn0030946::CG6659	1.62757	2.34077e-89
FBgn0004868::Gdi	1.206	1.43908e-88
FBgn0029657::CG12535	2.92789	1.47897e-88
FBgn0038419::CG14879	4.1867	3.14714e-88
FBgn0037654::CG11983	2.57049	4.96197e-88
FBgn0001987::Gli	2.45902	1.33827e-87
FBgn0263380::lncRNA:CR43432	5.75301	3.30483e-87
FBgn0038070::CG6753	8.9314	7.22029e-87
FBgn0262532::CR43086	4.62515	2.0232e-86
FBgn0016762::angel	1.40853	2.26626e-86
FBgn0046776::CR14033	3.98242	1.02806e-85
FBgn0036665::CG13024	3.48978	1.24436e-85
FBgn0000287::salr	6.29349	1.86115e-85
FBgn0086690::Plp	1.42113	4.12841e-85
FBgn0013323::Ptth	2.69065	1.64667e-84
FBgn0003386::Shaw	6.80303	3.80512e-84
FBgn0033524::Cyp49a1	7.35407	6.55623e-84
FBgn0259234::Camta	1.69522	1.89814e-83
FBgn0032122::CG31883	7.93342	5.34231e-83
FBgn0266873::lncRNA:CR45334	2.65223	5.93952e-83
FBgn0267728::otk2	2.8638	8.13129e-83
FBgn0265295::asRNA:CR42871	2.29138	9.76697e-83
FBgn0261648::salm	4.38562	2.13242e-82
FBgn0053260::CG33260	1.68332	3.14284e-82
FBgn0032656::CG5674	1.9971	3.7218e-82
FBgn0030941::wgn	2.1909	5.38348e-82
FBgn0036368::CG10738	3.28228	7.56148e-82
FBgn0038547::CG17803	2.61092	1.3507e-81
FBgn0050054::CG30054	2.44835	1.47318e-81
FBgn0031255::BBS8	2.89399	2.33334e-81
FBgn0036731::CG6333	5.81221	2.75819e-81
FBgn0267104::CG45544	4.84788	3.0341e-80
FBgn0267987::lncRNA:CR46254	5.72923	3.77074e-80
FBgn0036153::CG7573	3.7355	7.21208e-80
FBgn0261612::CngA	7.33036	1.01559e-79
FBgn0267033::mamo	2.44708	1.46842e-79
FBgn0053143::CG33143	2.7401	1.9431e-79
FBgn0032175::CG13131	9.22619	5.39913e-78
FBgn0050197::CG30197	5.93931	8.93547e-78
FBgn0026160::tna	2.45926	1.28199e-77
FBgn0036206::CG5964	8.21663	2.43564e-77
FBgn0035101::p130CAS	2.13031	3.62749e-77
FBgn0264381::asRNA:CR43833	6.60183	5.79551e-77
FBgn0010263::Rbp9	2.04222	6.24729e-77
FBgn0037005::CG5078	4.43942	8.42912e-77
FBgn0036836::CG11619	4.13757	5.67468e-76
FBgn0015522::olf186-M	2.98568	5.97612e-76
FBgn0082585::sprt	2.46044	1.04321e-75
FBgn0264895::RapGAP1	1.79372	1.04637e-75
FBgn0267153::lncRNA:CR45593	3.55782	2.6669e-75
FBgn0035262::CG18171	3.03984	3.14132e-75
FBgn0029728::CG2861	6.5786	3.5487e-75
FBgn0039380::CG5890	6.20072	3.96929e-75
FBgn0031099::CG17065	2.83706	5.00804e-75
FBgn0039656::CG11951	4.80058	1.59048e-74
FBgn0261258::rgn	4.6064	1.70532e-74
FBgn0023023::CRMP	2.0376	1.70697e-74
FBgn0050287::CG30287	6.70429	2.07024e-74
FBgn0267130::lncRNA:CR45570	9.79648	2.11187e-74
FBgn0052677::X11Lbeta	3.85504	5.51835e-74
FBgn0031920::CG6441	3.69484	7.01666e-74
FBgn0036386::CG8833	1.81086	1.61358e-73
FBgn0264753::Rgk1	3.46103	2.12511e-73
FBgn0040260::Ugt37D1	4.14713	3.92997e-73
FBgn0039886::CG2003	2.75105	7.6891e-73
FBgn0260943::Rbp6	4.03808	8.72047e-73
FBgn0032151::nAChRalpha6	5.12585	1.55167e-72
FBgn0053490::CG33490	4.79699	3.59469e-72
FBgn0051163::SKIP	5.2468	3.78883e-72
FBgn0263773::fok	3.00915	4.95246e-72
FBgn0039766::CG15536	3.16258	5.35434e-72
FBgn0053200::VepD	8.54286	1.45549e-71
FBgn0031746::CG9029	9.04953	7.65993e-71
FBgn0038627::CG7694	3.22095	9.90166e-71
FBgn0051712::CG31712	1.85742	1.40703e-70
FBgn0267001::Ten-a	4.43895	2.03369e-70
FBgn0034095::CG15701	2.84129	3.24578e-70
FBgn0037291::CG14662	8.91166	3.63734e-70
FBgn0003423::slgA	2.25066	5.1115e-70
FBgn0029896::CG3168	2.46332	1.53685e-69
FBgn0031906::CG5160	3.78798	1.97813e-69
FBgn0266350::lncRNA:CR44999	2.32689	2.0992e-69
FBgn0034792::YME1L	1.02606	3.69253e-69
FBgn0032253::LManI	2.61731	4.81637e-69
FBgn0034816::CG3085	2.95734	1.39841e-68
FBgn0034135::Syn2	5.28599	2.46139e-68
FBgn0037956::CG6959	3.75056	2.72321e-68
FBgn0085223::CG34194	2.0038	2.99175e-68
FBgn0015371::chn	2.50145	6.5197e-68
FBgn0039282::Bili	3.56372	1.63245e-67
FBgn0030026::sni	2.49887	2.33191e-67
FBgn0267488::Mcr	1.32432	2.90439e-67
FBgn0032633::Lrch	1.63914	5.59132e-67
FBgn0038395::CG10407	1.18748	8.50919e-67
FBgn0264385::lncRNA:CR43837	7.05208	1.31437e-66
FBgn0036299::Tsf2	1.78017	3.5277e-66
FBgn0037012::Rcd2	2.20788	5.36116e-66
FBgn0020620::RN-tre	1.3336	7.82363e-66
FBgn0261278::grp	1.49799	1.23677e-65
FBgn0011746::ana	6.44249	1.267e-65
FBgn0033627::CG13204	2.07859	1.98721e-65
FBgn0261016::clos	1.94066	2.53837e-65
FBgn0039178::CG6356	2.95993	4.57515e-65
FBgn0032726::CG10621	2.31365	6.41274e-65
FBgn0041604::dlp	2.70038	7.5508e-65
FBgn0085387::shakB	5.16133	8.0335e-65
FBgn0267084::asRNA:CR45528	2.28869	8.47639e-65
FBgn0030027::CG1632	7.77767	1.76345e-64
FBgn0042126::CG18788	4.45815	2.21102e-64
FBgn0267635::lncRNA:CR45973	2.15749	2.63331e-64
FBgn0003502::Btk29A	2.31671	2.69796e-64
FBgn0052099::CG32099	1.17315	2.71988e-64
FBgn0036192::Pldn	1.37772	3.21254e-64
FBgn0051272::CG31272	6.14507	4.78208e-64
FBgn0028875::nAChRalpha5	4.65857	5.74001e-64
FBgn0027608::CG2082	3.96478	1.35883e-63
FBgn0011589::Elk	4.62429	1.61299e-63
FBgn0011260::Sema2a	1.56269	1.69649e-63
FBgn0026878::CG4325	3.27499	2.01807e-63
FBgn0263397::Ih	1.46484	2.62587e-63
FBgn0262509::nrm	3.57775	3.60878e-63
FBgn0265651::lncRNA:CR44458	2.89974	1.99228e-62
FBgn0031947::CG7154	1.04932	2.8951e-62
FBgn0264384::lncRNA:CR43836	4.84917	2.95411e-62
FBgn0052580::Muc14A	4.0418	4.11401e-62
FBgn0035916::GAPsec	1.31588	5.04164e-62
FBgn0050438::Ugt50B3	2.79128	5.28044e-62
FBgn0013997::Nrx-IV	1.95154	6.44421e-62
FBgn0031247::CG11562	1.43066	7.04344e-62
FBgn0036062::CG6685	1.901	7.64415e-62
FBgn0039101::CG16710	3.00658	9.2206e-62
FBgn0034072::Dg	1.28974	1.38181e-61
FBgn0259821::CG42402	3.59599	1.69748e-61
FBgn0263490::mld	2.08183	1.73654e-61
FBgn0036839::SmydA-2	8.05107	2.40867e-61
FBgn0001085::fz	3.88263	9.0847e-61
FBgn0036239::Pop2	1.07727	1.21721e-60
FBgn0086708::stv	4.86515	2.11817e-60
FBgn0267925::lncRNA:CR46206	4.96081	2.51221e-60
FBgn0030029::CG15343	3.74557	2.76028e-60
FBgn0037296::Prosbeta2R2	4.1833	3.0168e-60
FBgn0036373::Tgi	1.86718	4.7044e-60
FBgn0037837::CG14693	5.30405	6.16032e-60
FBgn0085285::CG34256	4.14876	1.44713e-59
FBgn0013720::pck	1.41559	1.73996e-59
FBgn0036314::Sf3a2	1.39307	6.81268e-59
FBgn0265499::asRNA:CR44368	1.47735	8.64978e-59
FBgn0262169::magu	2.8864	9.59114e-59
FBgn0085280::CG34251	5.83468	1.12185e-58
FBgn0037521::CG2993	4.78055	1.19575e-58
FBgn0085599::CG41284	4.97145	2.0772e-58
FBgn0033277::CG14760	6.01356	2.0952e-58
FBgn0051710::CG31710	2.79308	2.4411e-58
FBgn0031126::Cyp6v1	1.8331	2.45497e-58
FBgn0086711::mol	6.7988	2.90961e-58
FBgn0036410::CG8100	5.57087	2.99323e-58
FBgn0029778::RhoGAP5A	1.03285	4.84606e-58
FBgn0052109::CG32109	1.31648	5.01166e-58
FBgn0053178::CG33178	1.77485	6.32738e-58
FBgn0017561::Ork1	3.39977	1.20614e-57
FBgn0034919::CG5569	1.26276	1.24963e-57
FBgn0021796::Tor	1.39991	1.77178e-57
FBgn0263111::cac	2.83645	1.87932e-57
FBgn0031519::Fign	1.86365	1.97195e-57
FBgn0041706::CG3253	4.98821	2.20781e-57
FBgn0033313::Cirl	2.64793	3.02522e-57
FBgn0010435::emp	2.62014	4.23429e-57
FBgn0039808::CG12071	3.90518	4.39049e-57
FBgn0039864::CG11550	6.23264	6.1545e-57
FBgn0030432::CG4404	4.6157	7.07556e-57
FBgn0051206::CG31206	9.83061	7.41975e-57
FBgn0035515::CG14997	1.69209	1.01161e-56
FBgn0035770::pst	1.63318	1.09616e-56
FBgn0085478::Zdhhc8	1.61496	1.81658e-56
FBgn0029606::CG14052	5.40848	2.36143e-56
FBgn0031264::CG11835	3.7584	3.30762e-56
FBgn0022361::Pur-alpha	1.79017	3.36655e-56
FBgn0036652::CG13032	8.78406	3.40928e-56
FBgn0036337::AdenoK	1.39483	5.38577e-56
FBgn0023531::CG32809	1.53889	5.67426e-56
FBgn0004431::LysX	7.63197	8.37582e-56
FBgn0052055::CG32055	2.87213	1.07885e-55
FBgn0039773::CG2224	1.50669	1.47324e-55
FBgn0004622::TkR99D	8.28032	1.49449e-55
FBgn0036317::CG10948	1.76352	1.74598e-55
FBgn0031142::r-cup	3.23146	1.87392e-55
FBgn0085453::Mthfs	2.26785	1.89259e-55
FBgn0267035::asRNA:CR45479	2.60869	2.9797e-55
FBgn0263986::cd	4.53736	3.83895e-55
FBgn0013811::Dhc62B	2.50266	4.95105e-55
FBgn0260945::Atg1	1.79766	5.88986e-55
FBgn0259741::CG42395	2.16432	6.94272e-55
FBgn0260768::CG42566	3.96535	1.54619e-54
FBgn0264510::lncRNA:CR43909	5.46647	2.17127e-54
FBgn0259716::Nepl6	4.745	2.81022e-54
FBgn0032150::CG13123	1.50247	2.90101e-54
FBgn0267823::Gmer	1.27919	2.99903e-54
FBgn0053519::Unc-89	2.01087	3.21481e-54
FBgn0001150::gt	2.21651	3.75891e-54
FBgn0039155::Kal1	1.42469	4.47964e-54
FBgn0038191::CG9925	6.25366	4.84888e-54
FBgn0031693::Cyp4ac1	4.83792	5.93236e-54
FBgn0040837::CG8620	3.0429	1.02954e-53
FBgn0004893::bowl	2.622	1.71205e-53
FBgn0087002::apolpp	2.52745	1.87485e-53
FBgn0032169::CG4709	1.06798	2.72653e-53
FBgn0259245::DIP-beta	1.83008	2.95294e-53
FBgn0036895::ms(3)76Cc	3.00544	3.43916e-53
FBgn0030964::Pvf1	6.43397	5.38669e-53
FBgn0042094::Adk3	1.95666	7.62084e-53
FBgn0030899::Hesr	8.7934	1.26058e-52
FBgn0031820::Daxx	1.51487	1.41143e-52
FBgn0028743::Dhit	3.33957	1.84399e-52
FBgn0001235::hth	1.81307	1.89588e-52
FBgn0264618::lncRNA:CR43958	2.73008	2.20412e-52
FBgn0030230::Rph	2.40927	2.54019e-52
FBgn0036476::sstn	1.51924	2.87344e-52
FBgn0032445::CG6153	1.00883	3.24685e-52
FBgn0036272::Sms	1.10183	3.3233e-52
FBgn0286508::Had1	3.39135	4.09462e-52
FBgn0037742::Rpt3R	1.66641	4.69028e-52
FBgn0261565::Lmpt	1.43716	1.49467e-51
FBgn0259108::futsch	3.91981	2.48494e-51
FBgn0036837::CG18135	2.04509	3.0503e-51
FBgn0259481::Mob2	1.91331	3.44282e-51
FBgn0261813::lncRNA:CR42755	6.93567	3.67157e-51
FBgn0032435::Oatp33Eb	5.98467	4.03065e-51
FBgn0003984::vn	1.84775	6.24553e-51
FBgn0037832::Desi	5.72439	6.25394e-51
FBgn0032130::brwl	1.91123	6.28311e-51
FBgn0039501::TTLL6B	2.9932	6.54518e-51
FBgn0032431::CG5435	3.34026	6.78962e-51
FBgn0036290::CG10638	1.37152	9.21807e-51
FBgn0039927::CG11155	2.2125	1.23707e-50
FBgn0050196::CG30196	5.74014	2.76716e-50
FBgn0041160::comm2	4.5329	4.85123e-50
FBgn0004896::fd59A	4.17068	7.13089e-50
FBgn0263997::CG43740	7.3091	9.21818e-50
FBgn0267221::lncRNA:CR45661	3.46445	1.17275e-49
FBgn0011576::Cyp4d2	2.58312	1.22937e-49
FBgn0025630::Rtca	1.61273	1.9159e-49
FBgn0263118::tx	6.08215	2.008e-49
FBgn0264352::lncRNA:CR43808	4.04524	2.3067e-49
FBgn0047178::CG32147	1.24512	2.42646e-49
FBgn0054031::CG34031	2.67011	2.44749e-49
FBgn0016053::pgc	3.7992	3.8284e-49
FBgn0028550::Atf3	2.10377	5.30701e-49
FBgn0000723::FER	1.2244	6.86757e-49
FBgn0053531::Ddr	8.69299	8.17661e-49
FBgn0040089::meso18E	4.99878	8.78992e-49
FBgn0032638::SPH93	4.94758	9.28058e-49
FBgn0035767::Cln7	1.80413	1.03979e-48
FBgn0286511::Pld	1.54219	1.75892e-48
FBgn0003090::pk	3.54808	1.78176e-48
FBgn0034022::CG12964	6.25587	1.94961e-48
FBgn0263706::CG43658	1.89496	2.54304e-48
FBgn0261862::whd	1.58494	2.62996e-48
FBgn0031287::CG4291	1.24456	6.05941e-48
FBgn0265901::asRNA:CR44690	1.1551	6.70469e-48
FBgn0040233::cana	1.16442	7.07951e-48
FBgn0033919::CG8547	2.2343	9.13302e-48
FBgn0036970::Spn77Bc	6.58455	1.09734e-47
FBgn0052088::sunn	5.89704	1.53741e-47
FBgn0037672::sage	2.18692	1.54548e-47
FBgn0031281::Saf6	1.13693	1.65452e-47
FBgn0029974::dpr14	2.09086	2.10565e-47
FBgn0039647::jus	2.7772	2.21849e-47
FBgn0000567::Eip74EF	1.77753	2.22892e-47
FBgn0053177::CG33177	1.71526	2.23611e-47
FBgn0259151::CG42266	2.7763	2.78533e-47
FBgn0001179::hay	1.04015	2.86131e-47
FBgn0260795::NaPi-III	2.30188	3.2045e-47
FBgn0034923::Upf3	1.21066	3.23899e-47
FBgn0051635::CG31635	1.46077	3.49225e-47
FBgn0033696::Cyp6g2	2.14877	4.13984e-47
FBgn0034761::CG4250	4.38389	4.42602e-47
FBgn0036155::CG6163	3.42203	4.6851e-47
FBgn0052791::DIP-alpha	1.78552	5.27628e-47
FBgn0003371::sgg	1.67565	7.55897e-47
FBgn0264702::asRNA:CR43971	2.65149	8.20059e-47
FBgn0020372::TM4SF	2.6559	9.75215e-47
FBgn0030030::CG1636	1.72967	1.30168e-46
FBgn0262714::Sap130	1.35604	1.42589e-46
FBgn0038020::GstD9	2.26544	1.43999e-46
FBgn0015316::Try29F	2.29709	2.95492e-46
FBgn0267793::lncRNA:CR45232	2.96033	3.46417e-46
FBgn0259242::CG42340	4.9852	3.88518e-46
FBgn0085413::CG34384	6.68707	3.88779e-46
FBgn0034264::Dlish	3.76883	4.2933e-46
FBgn0036007::path	3.67017	5.07186e-46
FBgn0000565::Eip71CD	3.22751	6.0046e-46
FBgn0051029::CG31029	2.9644	7.69361e-46
FBgn0036351::CG14107	6.55939	8.29866e-46
FBgn0039848::Loxl1	3.18199	1.06351e-45
FBgn0010497::dmGlut	1.82869	1.23276e-45
FBgn0053193::sav	1.16857	1.34469e-45
FBgn0011455::ND-SGDH	1.03749	1.49792e-45
FBgn0004666::sim	8.59372	1.69035e-45
FBgn0029937::CG8300	1.98363	2.19055e-45
FBgn0033431::CG1827	2.08032	2.31289e-45
FBgn0028740::CG6362	3.30997	2.94451e-45
FBgn0032587::CG5953	2.15648	3.24525e-45
FBgn0016919::nompB	4.1449	3.36813e-45
FBgn0051875::CG31875	1.41174	3.55207e-45
FBgn0039809::CG15547	2.20549	4.27832e-45
FBgn0036147::Plod	2.07936	4.29254e-45
FBgn0034859::CG3520	1.74515	4.66291e-45
FBgn0041723::rho-5	2.90548	6.37609e-45
FBgn0031857::LUBEL	2.83083	6.84099e-45
FBgn0042206::GstD10	4.01031	7.40775e-45
FBgn0025625::Sik2	4.00359	9.3703e-45
FBgn0266441::CG45071	1.31607	1.01213e-44
FBgn0264001::bru3	5.17349	1.05288e-44
FBgn0039790::CG2246	1.71262	1.0912e-44
FBgn0263653::lncRNA:CR43644	5.65024	1.18235e-44
FBgn0266182::lncRNA:CR44888	3.9278	1.70512e-44
FBgn0265053::asRNA:CR44168	2.68388	2.7274e-44
FBgn0001967::NimC3	2.75188	3.64227e-44
FBgn0035704::Vps8	1.08389	3.77276e-44
FBgn0032221::Schip1	1.1851	6.55949e-44
FBgn0035719::tow	2.46708	8.45786e-44
FBgn0026239::gukh	2.97502	9.50745e-44
FBgn0265338::lncRNA:CR44292	4.11632	9.64466e-44
FBgn0030954::CCKLR-17D3	4.40072	1.04555e-43
FBgn0042106::CG18754	5.73039	1.0727e-43
FBgn0034795::MED23	1.42934	1.26389e-43
FBgn0267667::lncRNA:CR46005	2.76772	1.43868e-43
FBgn0050377::CG30377	4.14517	1.45251e-43
FBgn0030158::CG9686	6.65712	1.77466e-43
FBgn0024941::RSG7	5.35984	2.05598e-43
FBgn0025454::Cyp6g1	2.65988	2.18135e-43
FBgn0005624::Psc	1.54432	2.8016e-43
FBgn0033221::CG12825	1.89099	2.85371e-43
FBgn0085382::CG34353	6.91315	2.95362e-43
FBgn0037525::CG17816	1.79269	2.97503e-43
FBgn0263257::Cngl	5.27172	3.33865e-43
FBgn0031381::Npc2a	2.64082	4.12056e-43
FBgn0266631::lncRNA:CR45138	6.25718	4.14374e-43
FBgn0029830::Grip	7.50511	4.18986e-43
FBgn0031758::Ucp4B	5.73568	4.41383e-43
FBgn0029831::CG5966	4.99143	4.57339e-43
FBgn0036730::qjt	2.17084	4.60916e-43
FBgn0032010::CG8086	3.6775	6.31845e-43
FBgn0264911::CG44102	5.25245	7.2764e-43
FBgn0036984::CG13248	2.44513	8.14873e-43
FBgn0038815::CG5466	1.30558	8.27632e-43
FBgn0039015::Takl2	4.77556	1.09855e-42
FBgn0263258::chas	3.00847	1.18034e-42
FBgn0051601::CG31601	1.35094	1.21436e-42
FBgn0036374::Spt20	1.23328	1.24717e-42
FBgn0027575::GABA-B-R2	1.30838	1.40503e-42
FBgn0083960::CG34124	3.75202	1.45471e-42
FBgn0010053::Jheh1	4.45776	1.9068e-42
FBgn0032533::CG16888	2.56322	1.95787e-42
FBgn0035903::CG6765	2.05715	2.1614e-42
FBgn0011591::fng	2.8466	2.25037e-42
FBgn0032433::Oatp33Ea	2.0256	2.50566e-42
FBgn0053144::CG33144	1.98136	2.74326e-42
FBgn0266263::asRNA:CR44958	4.3465	2.85423e-42
FBgn0030841::CG8568	6.07843	3.18857e-42
FBgn0030723::dpr18	4.35046	4.68368e-42
FBgn0027570::Nep2	3.7689	6.25442e-42
FBgn0031997::PGAP5	1.25579	6.67883e-42
FBgn0026403::Ndg	2.78495	7.20654e-42
FBgn0034405::Jheh2	1.67579	7.63176e-42
FBgn0051674::CG31674	1.80654	1.1525e-41
FBgn0036522::Phs	1.82968	1.17415e-41
FBgn0053267::CG33267	2.59697	1.90343e-41
FBgn0028956::mthl3	1.13856	2.34863e-41
FBgn0264845::Tep5Psi	3.8856	2.60522e-41
FBgn0038679::CG6040	2.49701	2.71125e-41
FBgn0000046::Act87E	3.35547	3.26373e-41
FBgn0051719::RluA-1	4.45428	3.48315e-41
FBgn0050104::NT5E-2	4.08196	3.66791e-41
FBgn0037028::CG3618	1.24352	3.92054e-41
FBgn0035848::Uxs	1.10057	4.3134e-41
FBgn0034911::GlyT	5.43889	5.2755e-41
FBgn0259822::Ca-beta	5.25911	5.52826e-41
FBgn0053489::CG33489	5.679	5.75193e-41
FBgn0262570::CG43110	4.02831	5.75193e-41
FBgn0032451::spict	1.5126	6.85626e-41
FBgn0031254::CG13692	2.14325	7.51235e-41
FBgn0264493::rdx	1.32304	8.5854e-41
FBgn0264817::pre-lola-G	2.96122	8.95915e-41
FBgn0034718::wdp	1.4176	1.23291e-40
FBgn0035211::CG2211	1.41038	1.26125e-40
FBgn0051036::CG31036	5.80965	1.47109e-40
FBgn0037684::Srr	2.91503	1.58192e-40
FBgn0036150::Ir68a	2.57795	2.00591e-40
FBgn0005390::fs(1)M3	6.08914	2.51882e-40
FBgn0033093::CG3270	2.42747	4.279e-40
FBgn0052091::CG32091	4.43757	5.04472e-40
FBgn0031127::CG1835	2.35052	5.81891e-40
FBgn0026616::alpha-Man-IIb	1.78562	5.87575e-40
FBgn0023506::Es2	1.42806	6.47405e-40
FBgn0020653::Trxr-1	2.39245	6.67501e-40
FBgn0261284::bou	2.75471	7.83835e-40
FBgn0036356::CG10222	1.37805	1.22071e-39
FBgn0052274::Drsl1	6.42776	1.29373e-39
FBgn0000658::fj	4.49375	1.50886e-39
FBgn0035934::TrpA1	4.88672	1.59335e-39
FBgn0030263::CG2076	1.35373	1.69377e-39
FBgn0000439::Dfd	10.3305	1.69621e-39
FBgn0030984::tgy	3.61428	1.70899e-39
FBgn0266786::lncRNA:CR45251	3.18617	1.82492e-39
FBgn0263102::psq	1.982	1.83277e-39
FBgn0014019::Rh5	3.68635	1.88432e-39
FBgn0019643::AANAT1	5.1851	1.94147e-39
FBgn0267429::CG45782	2.69646	2.155e-39
FBgn0031632::CG15628	7.07298	2.50536e-39
FBgn0036212::CG11597	2.35277	3.06738e-39
FBgn0028932::CG16890	1.02779	3.19015e-39
FBgn0000246::c(3)G	1.36568	3.19509e-39
FBgn0027556::CG4928	3.93944	3.23062e-39
FBgn0264438::lncRNA:CR43856	8.73989	3.63889e-39
FBgn0010894::sinu	1.09487	7.65817e-39
FBgn0039378::alpha4GT2	8.16109	8.22576e-39
FBgn0035498::Fit1	1.40508	9.33376e-39
FBgn0028394::CG17834	1.69371	1.012e-38
FBgn0000028::acj6	5.36989	1.23487e-38
FBgn0036972::CR6434	4.44932	1.57729e-38
FBgn0033830::CG10814	8.72072	1.62794e-38
FBgn0028622::qsm	2.77211	1.79016e-38
FBgn0035234::CG12003	4.31514	2.81728e-38
FBgn0003292::rt	4.54941	2.99698e-38
FBgn0052695::CG32695	6.43075	3.16038e-38
FBgn0022774::Oat	2.11079	3.84791e-38
FBgn0010039::GstD3	2.93433	4.28419e-38
FBgn0039768::CG15533	7.46669	4.50486e-38
FBgn0031816::Rchy1	4.01167	4.77499e-38
FBgn0051146::Nlg1	6.3999	4.877e-38
FBgn0266638::asRNA:CR45145	2.83503	6.37581e-38
FBgn0262689::asRNA:CR43159	2.28961	6.43165e-38
FBgn0003979::Vm26Aa	4.66549	6.8648e-38
FBgn0031116::CG1695	3.18603	8.13883e-38
FBgn0267228::lncRNA:CR45668	2.40062	1.20185e-37
FBgn0001226::Hsp27	3.4534	1.31564e-37
FBgn0000546::EcR	1.80743	1.35287e-37
FBgn0036173::CG7394	1.4022	1.43458e-37
FBgn0033558::CG12344	3.77951	1.96551e-37
FBgn0261790::SmE	1.09451	2.32789e-37
FBgn0015777::nrv2	2.52515	2.35726e-37
FBgn0086348::se	4.6631	2.47193e-37
FBgn0030261::CG15203	2.79022	3.3478e-37
FBgn0050360::Mal-A6	4.48294	3.47321e-37
FBgn0031208::CR11023	6.56804	4.82925e-37
FBgn0032161::CG4594	2.31578	6.13324e-37
FBgn0262975::cnc	1.50537	7.7602e-37
FBgn0263022::CG43317	3.89669	1.3081e-36
FBgn0036202::CG6024	2.78817	1.37112e-36
FBgn0053459::CG33459	5.98565	1.39207e-36
FBgn0284408::trol	3.32922	1.40412e-36
FBgn0264503::CG43902	4.91643	1.74046e-36
FBgn0034786::CG13531	1.09527	1.91175e-36
FBgn0031689::Cyp28d1	2.69035	2.08891e-36
FBgn0267551::asRNA:CR45891	1.20489	2.23983e-36
FBgn0069056::CG33226	7.97118	2.27984e-36
FBgn0033124::Tsp42Ec	3.66927	2.3272e-36
FBgn0004359::T48	2.30316	2.3503e-36
FBgn0263346::smash	1.76196	2.39994e-36
FBgn0032770::CG13086	5.7416	2.59519e-36
FBgn0030004::CG10958	1.30948	2.71755e-36
FBgn0032889::CG9331	1.11411	2.85192e-36
FBgn0283508::nw	8.7183	3.13872e-36
FBgn0020762::Atet	1.54266	3.22705e-36
FBgn0038373::CG4546	4.0727	3.73604e-36
FBgn0285991::hpRNA:CR18854	1.6722	3.73604e-36
FBgn0086347::Myo31DF	2.17478	4.02849e-36
FBgn0030035::PIG-T	1.45814	6.22908e-36
FBgn0051845::asRNA:CR31845	6.23118	8.11026e-36
FBgn0035724::CG10064	2.28912	8.51119e-36
FBgn0031741::CG11034	4.77795	8.52896e-36
FBgn0031469::CG18558	3.85544	1.13956e-35
FBgn0004878::cas	3.22496	1.79045e-35
FBgn0031275::GABA-B-R3	4.5249	2.28355e-35
FBgn0052436::CG32436	2.84775	2.41882e-35
FBgn0039299::CG11854	9.63516	2.81257e-35
FBgn0035768::CG14834	2.66862	3.40997e-35
FBgn0028506::CG4455	1.29345	4.19889e-35
FBgn0029804::CG3097	5.91192	4.5144e-35
FBgn0025632::CG4313	1.28368	6.15707e-35
FBgn0052647::CG32647	2.91073	8.56889e-35
FBgn0051676::CG31676	5.0564	9.00417e-35
FBgn0025879::Timp	3.14991	9.36476e-35
FBgn0052354::CG32354	2.78804	9.68922e-35
FBgn0050410::Rpi	1.61887	1.12007e-34
FBgn0031821::KFase	1.6222	1.16453e-34
FBgn0031327::CG5397	3.67119	1.16757e-34
FBgn0035312::CG15820	1.82345	1.25004e-34
FBgn0010622::DCTN3-p24	1.03901	1.47002e-34
FBgn0036340::SRm160	1.06655	1.64286e-34
FBgn0050022::CG30022	1.87154	1.94496e-34
FBgn0065110::ppk10	6.76851	2.68064e-34
FBgn0032972::CG10834	4.77403	2.70016e-34
FBgn0010414::SerT	6.82367	3.31791e-34
FBgn0005660::Ets21C	3.04789	3.50998e-34
FBgn0265928::lncRNA:CR44717	3.2817	3.73191e-34
FBgn0037678::CG16749	2.44663	5.2365e-34
FBgn0267086::lncRNA:CR45530	1.82462	6.40894e-34
FBgn0036198::crim	1.89281	6.60657e-34
FBgn0000644::Fcp3C	3.09377	6.90773e-34
FBgn0014343::mirr	4.8019	8.38621e-34
FBgn0023215::Mnt	1.36309	8.63181e-34
FBgn0266243::lncRNA:CR44938	4.36965	8.8672e-34
FBgn0038042::Scgbeta	2.74101	8.96857e-34
FBgn0261674::CG42709	1.29578	1.11796e-33
FBgn0052813::CG32813	1.56521	1.20143e-33
FBgn0004456::mew	2.35407	1.40623e-33
FBgn0262508::CG43078	2.89929	1.41729e-33
FBgn0034182::SmydA-7	1.213	1.47544e-33
FBgn0036289::CG10657	3.64433	1.49769e-33
FBgn0051658::Nnf1b	1.31803	1.64909e-33
FBgn0266619::asRNA:CR45126	1.62575	1.65113e-33
FBgn0259926::CG42449	2.73865	1.85053e-33
FBgn0033252::CG12769	3.92636	1.9499e-33
FBgn0033353::CG13749	4.72771	1.99647e-33
FBgn0038842::hdly	2.29573	2.00151e-33
FBgn0267443::lncRNA:CR45793	2.30903	2.01319e-33
FBgn0024732::Drep1	1.29625	2.03835e-33
FBgn0284084::wg	5.45251	2.12287e-33
FBgn0041233::Gr59e	4.88281	2.20068e-33
FBgn0034290::CG5773	4.11143	2.21524e-33
FBgn0028996::onecut	2.72701	2.83347e-33
FBgn0014007::Ptp69D	1.08579	3.70919e-33
FBgn0262614::pyd	1.92148	3.79368e-33
FBgn0261835::lncRNA:CR42767	2.27254	3.81908e-33
FBgn0004861::ph-p	1.49591	4.34335e-33
FBgn0052313::CG32313	2.11281	4.57835e-33
FBgn0027376::rha	2.82916	6.62605e-33
FBgn0036395::CG17361	1.33541	8.14774e-33
FBgn0029890::Fum2	4.19813	8.61867e-33
FBgn0243486::rdo	8.57417	1.08575e-32
FBgn0263029::CG43324	3.06597	1.15673e-32
FBgn0030025::CG2147	1.47638	1.19951e-32
FBgn0021979::l(2)k09913	1.6264	1.2086e-32
FBgn0022770::Peritrophin-A	5.25265	1.23222e-32
FBgn0037405::CG1077	4.48549	1.30456e-32
FBgn0261997::CG42815	6.95855	1.60604e-32
FBgn0025373::Fpps	1.00255	1.70205e-32
FBgn0039759::CG9733	2.26647	2.02402e-32
FBgn0031969::pes	1.0195	2.14017e-32
FBgn0032138::CG4364	1.1473	2.34292e-32
FBgn0032536::Ance-3	6.47356	2.34907e-32
FBgn0265082::Cdep	1.23157	2.93464e-32
FBgn0025642::CG32812	1.31611	3.7677e-32
FBgn0266711::EloC	1.00027	3.83775e-32
FBgn0050053::CG30053	6.60475	4.18551e-32
FBgn0263995::cpo	3.26644	5.01842e-32
FBgn0042207::CG18530	3.45205	5.44228e-32
FBgn0032089::Rcd-1r	2.66103	5.48684e-32
FBgn0034796::CG3700	1.13824	7.69934e-32
FBgn0051055::CG31055	7.48923	7.95179e-32
FBgn0041713::yellow-c	2.40783	8.20115e-32
FBgn0267762::asRNA:CR46093	1.70398	9.47406e-32
FBgn0266680::lncRNA:CR45170	6.09885	9.47406e-32
FBgn0039877::Mccc1	1.50876	1.15067e-31
FBgn0010278::Ssrp	1.09146	1.25163e-31
FBgn0035196::CG9129	3.61903	1.51813e-31
FBgn0034730::ppk12	3.86615	2.81419e-31
FBgn0035266::Gk2	1.5749	3.15418e-31
FBgn0039704::neo	2.56456	3.5251e-31
FBgn0036687::CG6652	4.03515	3.98415e-31
FBgn0036479::CG13458	2.43194	4.36028e-31
FBgn0259145::CG42260	3.90716	4.55805e-31
FBgn0050403::CG30403	2.77029	4.88147e-31
FBgn0262203::mir-967	2.28424	4.94776e-31
FBgn0260933::rempA	2.0522	5.4043e-31
FBgn0033635::Prip	3.73278	5.54336e-31
FBgn0031961::CG7102	2.06305	6.39572e-31
FBgn0039782::CG15539	8.26993	6.4687e-31
FBgn0031268::cold	1.31609	7.52307e-31
FBgn0039908::Asator	1.25404	7.89913e-31
FBgn0033202::CG1339	4.24507	8.4177e-31
FBgn0028646::aralar1	1.50087	9.03707e-31
FBgn0036411::Sox21a	3.6321	9.0913e-31
FBgn0266681::asRNA:CR45171	1.89651	1.07278e-30
FBgn0040153::l(1)G0469	3.35684	1.20218e-30
FBgn0024366::CG11409	2.66711	1.37689e-30
FBgn0020391::Nrk	1.78783	1.62626e-30
FBgn0038277::RpS5b	3.096	1.83906e-30
FBgn0283503::Neurl4	1.91353	2.29598e-30
FBgn0020294::ko	2.24296	2.55638e-30
FBgn0264672::Eogt	1.53639	2.58481e-30
FBgn0263234::Phae1	6.14205	2.94972e-30
FBgn0259715::CG42369	3.14862	3.08107e-30
FBgn0027654::jdp	2.43081	3.11088e-30
FBgn0033521::CG12896	3.05703	3.71546e-30
FBgn0026175::SkpC	2.87626	4.03271e-30
FBgn0265001::ppk18	4.04693	4.4136e-30
FBgn0036571::Strump	1.00376	4.80961e-30
FBgn0030159::CG9689	6.73539	5.55732e-30
FBgn0003218::rdgB	2.11598	5.88409e-30
FBgn0030742::CG9919	1.76031	6.28758e-30
FBgn0003308::ry	1.28133	6.56798e-30
FBgn0027843::CAH2	3.89603	7.02463e-30
FBgn0037584::CG7963	4.48388	8.25803e-30
FBgn0036139::CG6216	2.7723	8.75336e-30
FBgn0053648::CG33648	5.7921	1.16153e-29
FBgn0001189::hfw	1.00006	1.1951e-29
FBgn0051473::CG31473	2.63782	1.2503e-29
FBgn0259878::Fs	2.607	1.27665e-29
FBgn0266698::lncRNA:CR45188	3.07002	1.60308e-29
FBgn0265303::lncRNA:CR44276	3.75956	1.6534e-29
FBgn0025702::Srpk79D	2.99174	1.72528e-29
FBgn0267776::asRNA:CR46107	3.15748	1.7766e-29
FBgn0054034::CG34034	4.91846	1.78697e-29
FBgn0000075::amd	2.7906	1.79465e-29
FBgn0035311::CR15821	4.41126	1.97071e-29
FBgn0031307::MFS3	2.39271	2.20796e-29
FBgn0003401::shu	1.3752	2.39949e-29
FBgn0034885::Eglp4	6.48051	2.602e-29
FBgn0028509::CenG1A	1.30177	2.67079e-29
FBgn0265959::rdgC	6.48836	2.76019e-29
FBgn0267703::lncRNA:CR46036	2.12335	2.84905e-29
FBgn0264554::asRNA:CR43933	3.74817	2.86785e-29
FBgn0264950::asRNA:CR44119	3.02232	2.91703e-29
FBgn0037263::slx1	2.15558	3.41846e-29
FBgn0024986::CG3719	1.26704	3.65246e-29
FBgn0027580::PCB	3.91936	3.68634e-29
FBgn0263617::lncRNA:CR43626	2.6792	3.73489e-29
FBgn0020385::pug	1.34332	3.85709e-29
FBgn0267081::asRNA:CR45525	1.99232	3.92013e-29
FBgn0021776::mira	2.67702	4.17346e-29
FBgn0034902::CG5532	1.69953	4.42633e-29
FBgn0265578::CG44405	3.97078	4.95259e-29
FBgn0262141::CG42867	4.57961	5.97731e-29
FBgn0032456::MRP	1.33282	7.16812e-29
FBgn0040658::CG13516	4.09676	7.59311e-29
FBgn0032140::CG13117	1.12017	7.84078e-29
FBgn0030592::CG9514	4.84114	8.40632e-29
FBgn0031694::Cyp4ac2	5.01913	8.76114e-29
FBgn0036141::wls	1.33929	9.91043e-29
FBgn0030332::CG9360	3.41938	1.0307e-28
FBgn0265924::lncRNA:CR44713	4.91516	1.03239e-28
FBgn0032629::beat-IIIc	4.70321	1.03688e-28
FBgn0265929::lncRNA:CR44718	2.4042	1.14788e-28
FBgn0032153::CG4537	1.48043	1.14788e-28
FBgn0033137::Tsp42Ep	1.60817	1.15442e-28
FBgn0036318::Wbp2	1.80722	1.4323e-28
FBgn0053194::CheA29a	2.56067	1.77405e-28
FBgn0266222::lncRNA:CR44917	4.08252	1.82064e-28
FBgn0035371::AhcyL1	1.04974	1.87862e-28
FBgn0039265::CG11790	1.09775	2.38563e-28
FBgn0033274::CG14757	1.35049	2.53335e-28
FBgn0031957::TwdlE	6.23561	2.7057e-28
FBgn0031263::Tspo	1.71102	2.7601e-28
FBgn0283551::mir-9378	3.29531	3.02206e-28
FBgn0035761::RhoGEF4	1.14233	3.37097e-28
FBgn0034925::CG5339	1.42258	3.93337e-28
FBgn0029969::CG10932	2.53026	3.947e-28
FBgn0036207::CG10907	1.1706	4.74608e-28
FBgn0034756::Cyp6d2	3.57556	5.26396e-28
FBgn0262111::f	4.24078	5.40561e-28
FBgn0053513::Nmdar2	3.51856	5.74331e-28
FBgn0036859::CG14085	3.89465	6.28869e-28
FBgn0033725::Cpr49Ac	3.72289	6.40903e-28
FBgn0083970::CG34134	1.92092	6.46904e-28
FBgn0054056::CG34056	1.70624	6.8925e-28
FBgn0069973::CG40485	4.85225	6.94192e-28
FBgn0034223::Tes	1.22888	7.09876e-28
FBgn0261341::verm	5.0797	7.26905e-28
FBgn0003950::unc	2.27189	7.44076e-28
FBgn0037717::CG8301	1.86172	7.87544e-28
FBgn0035392::CG1271	2.16816	8.12497e-28
FBgn0085474::CG34445	7.52705	8.73619e-28
FBgn0029588::CR14798	1.50208	9.31573e-28
FBgn0029795::CG15773	4.55727	1.11807e-27
FBgn0033736::CG13154	2.71656	1.20964e-27
FBgn0263744::CR43669	2.52059	1.2228e-27
FBgn0032163::TbCMF46	5.70561	1.24228e-27
FBgn0039855::CG1638	2.08156	1.26595e-27
FBgn0263870::lncRNA:CR43717	2.769	1.35641e-27
FBgn0050016::CG30016	2.8319	1.55006e-27
FBgn0261514::NimA	5.49044	1.65472e-27
FBgn0261277::rtv	3.66411	2.00944e-27
FBgn0261505::CR42653	4.52042	2.58319e-27
FBgn0033048::CG7881	4.05505	2.7146e-27
FBgn0036258::eIF3l	1.24872	2.95981e-27
FBgn0085271::CG34242	1.58854	3.64092e-27
FBgn0263993::CG43736	1.28413	3.86557e-27
FBgn0032420::CG6583	1.44634	3.98169e-27
FBgn0037448::CG15186	5.62845	4.51599e-27
FBgn0085434::NaCP60E	1.5701	6.07047e-27
FBgn0036659::CG9701	5.51272	6.29892e-27
FBgn0034558::Cib2	2.58704	6.43648e-27
FBgn0036782::CG7320	4.91748	6.75644e-27
FBgn0051642::CG31642	1.68342	7.59615e-27
FBgn0035316::CG15878	6.24627	7.96211e-27
FBgn0050359::Mal-A5	3.13755	8.1501e-27
FBgn0033192::Corin	1.76175	9.11165e-27
FBgn0265638::lncRNA:CR44445	3.11568	9.28569e-27
FBgn0034420::CG10737	1.19054	1.01444e-26
FBgn0027929::NimB1	2.50346	1.02258e-26
FBgn0030207::CG2887	2.83828	1.56218e-26
FBgn0024804::Dbp80	1.28518	1.62194e-26
FBgn0037031::CG11456	1.43524	1.76581e-26
FBgn0038221::IFT54	1.30256	1.80785e-26
FBgn0026083::tyf	1.32148	1.83473e-26
FBgn0003965::v	6.65368	1.83552e-26
FBgn0051660::smog	3.44313	2.0655e-26
FBgn0027581::CG6191	2.38507	2.19116e-26
FBgn0033347::CG8248	2.41009	2.27501e-26
FBgn0039500::CG5984	3.74614	2.49361e-26
FBgn0037976::Tk	6.63665	2.71087e-26
FBgn0051195::CG31195	1.02327	2.85199e-26
FBgn0039678::Obp99a	3.38327	3.38094e-26
FBgn0003719::tld	2.54998	3.95906e-26
FBgn0033834::CG4744	4.62148	4.05066e-26
FBgn0040028::CG17450	5.7628	4.09998e-26
FBgn0259959::Sfp26Ac	8.01302	4.23904e-26
FBgn0026432::Grip163	1.29334	4.33601e-26
FBgn0259984::kuz	1.2886	4.75581e-26
FBgn0041234::Gr59f	4.01876	4.96476e-26
FBgn0038934::Gld2	3.21868	5.84643e-26
FBgn0024245::dnt	1.19318	6.01728e-26
FBgn0033993::CG8089	1.05756	6.52246e-26
FBgn0028527::CG18507	4.30027	8.01548e-26
FBgn0013751::Awh	9.40387	8.38031e-26
FBgn0010223::Galphaf	1.70544	8.83201e-26
FBgn0031528::CG15412	3.18493	9.70855e-26
FBgn0030940::CG15040	2.99568	9.88862e-26
FBgn0034288::CG5084	7.93981	1.13653e-25
FBgn0027793::CG14787	1.9136	1.21652e-25
FBgn0263620::asRNA:CR43629	2.35685	1.27004e-25
FBgn0030895::CG7135	3.40976	1.58108e-25
FBgn0037386::CG1208	4.07512	1.6311e-25
FBgn0031434::insv	1.2504	2.46978e-25
FBgn0033744::Dh44-R2	2.52249	2.47542e-25
FBgn0262533::CR43087	5.64624	2.56391e-25
FBgn0046296::CG11534	1.49199	2.62105e-25
FBgn0052112::CG32112	1.6298	2.87186e-25
FBgn0262576::CG43116	8.03686	2.96923e-25
FBgn0083956::CG34120	4.72589	2.99865e-25
FBgn0085339::CG34310	1.56897	3.26416e-25
FBgn0031636::CG12194	4.91483	3.35492e-25
FBgn0034390::CG15093	2.79763	3.48024e-25
FBgn0001224::Hsp23	5.35718	3.55669e-25
FBgn0038741::CG17186	1.70806	3.64248e-25
FBgn0033879::Echs1	2.00651	3.80484e-25
FBgn0028993::scro	3.74407	4.0925e-25
FBgn0024963::GluClalpha	2.64844	4.20111e-25
FBgn0265710::lncRNA:CR44517	3.33135	4.46468e-25
FBgn0050440::CG30440	4.97167	4.83528e-25
FBgn0019940::Rh6	5.25156	4.93649e-25
FBgn0010040::GstD4	3.04655	5.20861e-25
FBgn0010329::Tbh	4.3964	5.22596e-25
FBgn0264502::CG43901	4.23075	5.48955e-25
FBgn0024288::Sox100B	3.1294	5.61346e-25
FBgn0032901::sky	1.20698	5.61346e-25
FBgn0037065::CG12974	4.78035	6.43368e-25
FBgn0266384::asRNA:CR45026	3.5282	6.64342e-25
FBgn0003312::sad	8.85693	7.4914e-25
FBgn0259818::CG42399	1.40342	8.23266e-25
FBgn0029834::CG5937	1.57811	9.2693e-25
FBgn0035880::Culd	3.36328	1.0383e-24
FBgn0051014::PH4alphaSG1	9.87697	1.13719e-24
FBgn0086408::stl	3.80148	1.16078e-24
FBgn0063368::Gpb5	4.72737	1.18107e-24
FBgn0030421::Agpat1	2.8934	1.21413e-24
FBgn0036154::CG6168	4.95727	1.2959e-24
FBgn0054039::CG34039	1.21371	1.40523e-24
FBgn0038826::Syp	1.47524	1.49762e-24
FBgn0026320::Tom	4.84699	1.5549e-24
FBgn0025387::CG12184	2.10149	1.58465e-24
FBgn0283476::Dhc16F	4.02498	1.61403e-24
FBgn0051876::Cpr30F	5.41109	1.77509e-24
FBgn0032085::CG9555	3.21846	1.84472e-24
FBgn0025874::Meics	1.05564	2.04013e-24
FBgn0035982::CG4461	5.03791	2.39245e-24
FBgn0050181::ppk3	4.00679	2.51942e-24
FBgn0051025::Ppi1	3.9038	2.54432e-24
FBgn0036436::CG4914	8.4757	3.02978e-24
FBgn0052702::Cubn	1.26689	3.18056e-24
FBgn0032955::CG2201	1.10226	3.37028e-24
FBgn0263626::lncRNA:CR43635	4.93831	3.4725e-24
FBgn0259734::Nost	1.1935	3.59011e-24
FBgn0261363::PPO3	1.2415	3.72563e-24
FBgn0032225::CG5022	2.13928	3.82396e-24
FBgn0035904::GstO3	1.60691	4.00481e-24
FBgn0036612::CG4998	3.1054	4.75269e-24
FBgn0029658::CG14269	2.49086	5.43479e-24
FBgn0262607::CG43133	10.8036	5.68971e-24
FBgn0033484::CG2269	1.93889	5.7069e-24
FBgn0032787::CG10195	1.62637	6.2036e-24
FBgn0052773::lncRNA:CR32773	3.44242	7.01279e-24
FBgn0037375::kat-60L1	3.12753	7.4321e-24
FBgn0015269::Nf1	1.01269	7.63621e-24
FBgn0259994::OtopLa	1.81578	7.86544e-24
FBgn0029123::SoxN	3.09933	7.95886e-24
FBgn0039350::jigr1	1.89464	8.05844e-24
FBgn0037801::CG3999	5.47261	8.63271e-24
FBgn0035264::Oseg4	4.36176	8.7759e-24
FBgn0037050::ICA69	1.75379	9.92595e-24
FBgn0051248::CG31248	3.08772	1.0047e-23
FBgn0039525::CG5646	2.06157	1.05615e-23
FBgn0265962::lncRNA:CR44749	2.67987	1.0904e-23
FBgn0033408::CG8800	2.97857	1.10232e-23
FBgn0032519::CG16957	2.62426	1.12629e-23
FBgn0264958::lncRNA:CR44127	3.41812	1.12798e-23
FBgn0030051::spirit	2.87922	1.14195e-23
FBgn0034909::CG4797	3.67394	1.16473e-23
FBgn0031695::Cyp4ac3	3.958	1.16999e-23
FBgn0033490::CG12917	3.14009	1.20229e-23
FBgn0263289::scrib	1.87253	1.21195e-23
FBgn0032330::Samuel	2.55859	1.26278e-23
FBgn0046253::CG3502	5.61628	1.33854e-23
FBgn0032683::kon	2.3613	1.34348e-23
FBgn0266866::lncRNA:CR45327	5.63616	1.39386e-23
FBgn0012036::Aldh	1.93773	1.72209e-23
FBgn0260440::spdo	3.63414	1.73887e-23
FBgn0259176::bun	1.10108	1.79905e-23
FBgn0030932::Ggt-1	4.18292	1.98072e-23
FBgn0000241::bw	3.72117	2.13557e-23
FBgn0267164::asRNA:CR45604	5.28878	2.1723e-23
FBgn0038773::CG10887	8.71108	2.60751e-23
FBgn0261925::CG42792	5.62314	2.82704e-23
FBgn0001255::ImpE3	2.0122	2.95561e-23
FBgn0016672::Ipp	1.07605	3.1518e-23
FBgn0000479::dnc	2.17399	3.3224e-23
FBgn0266431::CG45061	4.4716	3.93763e-23
FBgn0263531::mir-4955	3.32132	4.17812e-23
FBgn0036770::Prestin	1.04699	4.92824e-23
FBgn0040942::CG12643	3.24352	5.16036e-23
FBgn0022959::yps	1.03672	5.21259e-23
FBgn0004118::nAChRbeta2	1.41543	5.25148e-23
FBgn0053080::CG33080	1.59944	5.39869e-23
FBgn0035298::SCOT	1.37231	5.43899e-23
FBgn0051720::mthl15	4.05174	5.95238e-23
FBgn0050195::CG30195	5.19579	6.18784e-23
FBgn0035245::GC	8.06975	6.31549e-23
FBgn0036698::CG7724	3.25221	6.93389e-23
FBgn0014184::Oda	1.19839	7.03814e-23
FBgn0032969::CG2528	6.34877	7.1561e-23
FBgn0083940::RhoU	2.19066	8.74185e-23
FBgn0267322::lncRNA:CR45758	4.26308	8.9801e-23
FBgn0266709::Zmynd10	4.0944	9.11022e-23
FBgn0000351::cort	1.36439	1.05025e-22
FBgn0052703::Erk7	3.52684	1.12332e-22
FBgn0261801::CG42747	6.64095	1.19355e-22
FBgn0263608::l(3)72Dr	2.16853	1.19866e-22
FBgn0038425::CG14881	1.08738	1.46056e-22
FBgn0265468::lncRNA:CR44361	3.63359	1.46661e-22
FBgn0036880::Cpr76Bc	5.03133	1.46661e-22
FBgn0264721::lncRNA:CR43989	1.14364	1.48595e-22
FBgn0038204::CG14357	3.77844	1.57584e-22
FBgn0283479::Alp1	3.40839	1.65376e-22
FBgn0037186::CG11241	2.49565	1.7024e-22
FBgn0261356::CG42633	3.30068	1.94055e-22
FBgn0052227::gogo	1.64712	2.17644e-22
FBgn0265068::asRNA:CR44179	2.24366	2.23289e-22
FBgn0053221::CR33221	2.57937	2.35923e-22
FBgn0036415::CG7768	4.04239	2.46491e-22
FBgn0001257::ImpL2	1.73236	2.50811e-22
FBgn0030294::Pa1	2.0249	2.70999e-22
FBgn0038095::Cyp304a1	1.89108	2.76544e-22
FBgn0000442::Pkg21D	4.01982	3.11211e-22
FBgn0267087::lncRNA:CR45531	5.14846	3.29674e-22
FBgn0262018::CadN2	5.12555	4.00946e-22
FBgn0039154::Npc2f	2.11581	4.03211e-22
FBgn0035308::CG15822	2.4724	4.31287e-22
FBgn0037443::Dmtn	1.95607	4.36644e-22
FBgn0032262::CG7384	1.74014	5.09891e-22
FBgn0003460::so	2.78647	5.13734e-22
FBgn0267148::lncRNA:CR45588	4.985	5.20076e-22
FBgn0005775::Con	3.80077	5.28518e-22
FBgn0000808::gd	1.56689	5.3318e-22
FBgn0267243::asRNA:CR45683	1.39883	7.4569e-22
FBgn0004047::Yp3	1.98843	8.49434e-22
FBgn0050441::IFT20	2.53204	9.44959e-22
FBgn0261564::ReepA	1.25372	9.90655e-22
FBgn0261625::GLS	1.86096	1.00955e-21
FBgn0034132::S-Lap8	8.01215	1.07661e-21
FBgn0054001::CG34001	1.82527	1.10322e-21
FBgn0052182::CG32182	7.73165	1.16226e-21
FBgn0261238::Alh	1.20132	1.16901e-21
FBgn0034776::CG13527	9.48957	1.17464e-21
FBgn0031465::CG3123	7.50367	1.17933e-21
FBgn0036381::CG8745	2.82501	1.20195e-21
FBgn0029174::Fkbp59	1.5416	1.30602e-21
FBgn0032857::CG10947	4.16888	1.37273e-21
FBgn0030494::Cpr12A	5.38436	1.41722e-21
FBgn0032658::CG5681	3.69341	1.50256e-21
FBgn0051897::CG31897	2.31736	1.57611e-21
FBgn0001228::CG4456	5.44271	1.6099e-21
FBgn0028645::beat-Ib	6.59506	1.61853e-21
FBgn0261393::alpha-Est5	2.14758	1.62699e-21
FBgn0035751::CG14829	2.03373	1.70076e-21
FBgn0003175::px	2.01811	1.74441e-21
FBgn0037786::Alp13	5.79433	1.81646e-21
FBgn0000533::ea	3.95978	2.05723e-21
FBgn0000427::dec-1	4.19451	2.26278e-21
FBgn0051898::CG31898	1.14936	2.42304e-21
FBgn0051693::CG31693	6.21201	2.76622e-21
FBgn0027111::miple1	1.656	3.29439e-21
FBgn0041111::lilli	1.01649	3.40914e-21
FBgn0035160::hng3	2.36477	3.42248e-21
FBgn0264984::lncRNA:CR44135	3.92957	3.47518e-21
FBgn0037016::CG13252	2.22807	3.53228e-21
FBgn0015351::CG14906	1.24799	3.60327e-21
FBgn0029694::CG15375	4.25456	3.69068e-21
FBgn0040496::CG17104	5.71752	3.79133e-21
FBgn0036969::Spn77Bb	3.82602	3.90031e-21
FBgn0266942::lncRNA:CR45393	5.48991	4.01666e-21
FBgn0010109::dpn	4.09704	4.75452e-21
FBgn0011297::Alg3	1.5604	4.80517e-21
FBgn0040601::CG13643	3.80267	4.84578e-21
FBgn0265318::asRNA:CR44291	1.52483	4.9626e-21
FBgn0033791::Drl-2	1.43452	5.11694e-21
FBgn0003866::tsh	1.10057	6.12549e-21
FBgn0052668::CG32668	3.8287	6.29691e-21
FBgn0029082::hbs	2.71282	6.48506e-21
FBgn0038545::pasi1	1.33721	6.48726e-21
FBgn0038476::kuk	2.37368	7.17912e-21
FBgn0043001::Chrac-16	1.03973	7.67519e-21
FBgn0004650::fs(1)N	2.10141	8.37675e-21
FBgn0001149::GstD1	1.84003	8.57482e-21
FBgn0264006::dysc	3.42484	9.55951e-21
FBgn0010415::Sdc	1.33237	9.57224e-21
FBgn0261933::SmD1	1.14005	1.00398e-20
FBgn0037816::CG6345	1.24606	1.08337e-20
FBgn0039298::to	7.81257	1.12916e-20
FBgn0029723::Proc-R	2.15388	1.16048e-20
FBgn0029837::Tsp5D	2.08767	1.18264e-20
FBgn0051469::CG31469	2.19589	1.29627e-20
FBgn0031677::CG14036	1.60455	1.40835e-20
FBgn0034075::Asph	1.49279	1.61308e-20
FBgn0036188::CG7339	1.26091	1.66308e-20
FBgn0038416::CG17930	4.73324	1.70962e-20
FBgn0030492::CG15754	9.88898	2.03222e-20
FBgn0267454::asRNA:CR45804	3.697	2.14282e-20
FBgn0039152::Root	6.46741	2.19508e-20
FBgn0033054::CG14591	2.18269	2.19664e-20
FBgn0031968::CG7231	1.33777	2.24851e-20
FBgn0032911::tadr	3.94559	2.28274e-20
FBgn0262593::Shab	3.74844	2.39504e-20
FBgn0034540::Lrt	2.5271	2.41247e-20
FBgn0052137::CG32137	2.86326	2.55025e-20
FBgn0051626::CG31626	3.4703	2.70902e-20
FBgn0050083::CG30083	3.04029	2.75332e-20
FBgn0265706::lncRNA:CR44513	3.32655	2.84119e-20
FBgn0030997::CG7990	2.73576	3.01227e-20
FBgn0264838::asRNA:CR44046	2.79709	3.12869e-20
FBgn0264571::lncRNA:CR43943	1.33474	3.51492e-20
FBgn0040732::CG16926	2.82246	3.62443e-20
FBgn0030597::Eo	7.73718	3.78236e-20
FBgn0030114::CG17754	1.36949	4.62735e-20
FBgn0051231::CG31231	1.98878	5.0882e-20
FBgn0086917::spok	3.95971	5.13904e-20
FBgn0030065::CG12075	3.24604	5.28276e-20
FBgn0024491::Bin1	1.79325	6.18485e-20
FBgn0034506::CG13870	3.50835	6.2455e-20
FBgn0264823::asRNA:CR44031	1.49865	6.72662e-20
FBgn0035084::CG15861	1.47733	7.32643e-20
FBgn0037845::CG14694	1.79275	7.58073e-20
FBgn0052062::Rbfox1	1.32764	7.73893e-20
FBgn0069354::Porin2	2.4997	8.00647e-20
FBgn0085475::CG34446	6.13337	8.05055e-20
FBgn0266929::lncRNA:CR45380	2.85655	8.09622e-20
FBgn0030593::CG9512	4.0983	9.78244e-20
FBgn0038203::Or88a	6.89275	9.92037e-20
FBgn0053288::CG33288	4.82786	1.06899e-19
FBgn0032023::CG14274	2.80433	1.20549e-19
FBgn0031270::CG13689	1.31632	1.23853e-19
FBgn0263846::CG43707	5.58895	1.30715e-19
FBgn0265089::eIF4E3	3.27418	1.33818e-19
FBgn0058470::CG40470	3.55169	1.38882e-19
FBgn0016076::vri	2.4684	1.44671e-19
FBgn0033904::CG18327	2.24301	1.55197e-19
FBgn0036729::CG13733	5.71548	1.6166e-19
FBgn0026319::Traf4	1.51834	1.65736e-19
FBgn0265873::lncRNA:CR44662	1.7056	1.75589e-19
FBgn0031322::CG5001	2.6259	1.8252e-19
FBgn0052557::Mco4	3.80876	1.83499e-19
FBgn0034490::CG9864	2.77686	2.06219e-19
FBgn0038682::CG5835	1.45399	2.09001e-19
FBgn0264386::Ca-alpha1T	3.27872	2.28371e-19
FBgn0026174::SkpD	8.05821	2.29245e-19
FBgn0262737::mub	1.01944	2.295e-19
FBgn0036263::thoc6	1.29132	2.58266e-19
FBgn0031808::Nepl5	7.04464	2.88779e-19
FBgn0267605::asRNA:CR45943	2.02509	3.01896e-19
FBgn0033773::Mos	1.60739	3.21574e-19
FBgn0085405::CG34376	1.58096	3.27332e-19
FBgn0033760::CG8785	3.01496	3.9008e-19
FBgn0261503::lncRNA:CR42651	7.76426	4.02104e-19
FBgn0069969::CG40498	6.25329	4.11072e-19
FBgn0004228::mex1	3.12059	4.62094e-19
FBgn0086359::Invadolysin	3.48254	4.66107e-19
FBgn0040064::yip2	1.56889	4.68407e-19
FBgn0035287::CG13937	5.84051	4.73693e-19
FBgn0032965::CG11629	1.73959	4.76335e-19
FBgn0260745::mfas	1.91164	5.07045e-19
FBgn0267934::lncRNA:CR46214	6.88154	5.80933e-19
FBgn0035078::Tpc2	1.69806	5.8441e-19
FBgn0037579::COX7AL	1.80611	5.9159e-19
FBgn0030157::CG1468	5.82222	6.23217e-19
FBgn0262987::CG43295	1.68511	6.46373e-19
FBgn0265470::lncRNA:CR44363	4.87007	6.54384e-19
FBgn0262148::lncRNA:CR42874	2.49356	6.97384e-19
FBgn0003867::tsl	3.55974	7.27268e-19
FBgn0262562::CG43102	2.75779	7.64312e-19
FBgn0259986::nab	4.42918	7.74189e-19
FBgn0051638::CG31638	1.09605	7.86585e-19
FBgn0029821::CG4020	1.23004	8.46676e-19
FBgn0260964::Vmat	2.68117	8.93177e-19
FBgn0036993::CG5910	2.13679	9.53134e-19
FBgn0039774::CDase	1.42796	1.03665e-18
FBgn0036193::CG14135	1.0806	1.06516e-18
FBgn0051792::CG31792	3.76899	1.35471e-18
FBgn0029596::CG14054	3.52386	1.38045e-18
FBgn0250819::CG33521	1.36411	1.38051e-18
FBgn0030174::CG15312	1.3945	1.66648e-18
FBgn0032891::Oseg5	2.87021	1.68811e-18
FBgn0260653::serp	3.54926	2.33277e-18
FBgn0035696::Best2	4.24921	2.5736e-18
FBgn0040281::Aplip1	1.50514	2.83491e-18
FBgn0259099::DCX-EMAP	5.74917	3.07325e-18
FBgn0031829::IFT52	2.56824	3.16855e-18
FBgn0005586::Rab3	1.52142	3.35387e-18
FBgn0033324::CG14744	6.13136	3.5841e-18
FBgn0039755::CG15531	1.80309	3.71181e-18
FBgn0029002::miple2	1.7359	3.74268e-18
FBgn0032444::CCT4	1.08004	3.92371e-18
FBgn0037030::CG3288	2.26428	4.3262e-18
FBgn0037635::CG9837	2.12574	4.46132e-18
FBgn0039596::CG10000	7.3246	4.77944e-18
FBgn0051296::CG31296	3.92057	4.8073e-18
FBgn0266347::nAChRalpha4	1.49775	4.88096e-18
FBgn0027491::Cdk5alpha	3.3691	5.18012e-18
FBgn0030078::CG10970	3.50924	5.84016e-18
FBgn0036319::Ent3	2.91476	5.97994e-18
FBgn0031935::CG13793	3.68118	6.38119e-18
FBgn0263290::lncRNA:CR43399	1.92749	6.43065e-18
FBgn0266228::lncRNA:CR44923	9.84923	7.01183e-18
FBgn0284082::CG46304	5.55775	7.10847e-18
FBgn0029648::CG3603	2.30084	7.37773e-18
FBgn0033633::Smyd4-3	5.3657	8.49113e-18
FBgn0030017::CG2278	1.45991	9.58499e-18
FBgn0035439::CG14961	2.15524	1.01981e-17
FBgn0036587::CG4950	5.06161	1.06086e-17
FBgn0020307::dve	2.56506	1.14678e-17
FBgn0033234::MFS12	3.01527	1.16007e-17
FBgn0050185::AIMP3	1.0708	1.18776e-17
FBgn0011288::Snap25	1.90712	1.25996e-17
FBgn0263747::CG43672	1.18292	1.34033e-17
FBgn0032809::CG13078	3.78112	1.43856e-17
FBgn0001263::inaD	4.12834	1.49966e-17
FBgn0011596::fzo	2.52461	1.63625e-17
FBgn0033794::CG13326	2.97227	1.86312e-17
FBgn0030049::Trf4-1	1.40897	1.95773e-17
FBgn0265182::CG44247	1.24161	2.16572e-17
FBgn0039719::CG15515	5.93973	2.2414e-17
FBgn0031959::spz3	4.08668	2.24398e-17
FBgn0052206::CG32206	3.93343	2.46223e-17
FBgn0036364::CG14109	5.28912	2.7598e-17
FBgn0003326::sca	2.69072	2.83541e-17
FBgn0015600::toc	1.23161	3.04015e-17
FBgn0038734::CG11453	3.07124	3.16435e-17
FBgn0031858::CG17378	9.54272	3.51952e-17
FBgn0039788::Rpt6R	4.04957	3.53668e-17
FBgn0040519::CG15219	4.31248	3.57574e-17
FBgn0002629::E(spl)m4-BFM	9.23899	3.69505e-17
FBgn0034755::CG3746	7.03988	3.78775e-17
FBgn0051952::CG31952	3.74159	3.91745e-17
FBgn0036334::CG11267	1.67862	4.11047e-17
FBgn0266879::lncRNA:CR45340	4.45725	4.21478e-17
FBgn0035019::Ir60e	4.00007	4.42068e-17
FBgn0027356::Amph	1.09687	4.54611e-17
FBgn0032449::CG17036	1.83204	5.06929e-17
FBgn0032582::CG13258	2.42077	5.09293e-17
FBgn0285925::Fas1	1.28046	6.00418e-17
FBgn0036246::CG17154	9.46982	6.36346e-17
FBgn0026250::eIF1A	1.04428	6.69963e-17
FBgn0000964::tj	2.03707	8.03089e-17
FBgn0031945::CG7191	4.56507	8.49479e-17
FBgn0266854::CR45315	2.92542	8.77413e-17
FBgn0040636::CG13255	2.35668	8.87523e-17
FBgn0034687::CG11475	2.54959	9.21296e-17
FBgn0010453::Wnt4	3.42362	9.88623e-17
FBgn0051619::nolo	1.37251	9.9228e-17
FBgn0026197::lncRNA:noe	4.78708	9.93021e-17
FBgn0266020::lncRNA:CR44785	3.043	1.0372e-16
FBgn0268063::ltl	1.82246	1.05561e-16
FBgn0266973::lncRNA:CR45424	3.25426	1.08719e-16
FBgn0030551::CG11674	3.70867	1.09881e-16
FBgn0031936::CG13794	1.92512	1.11399e-16
FBgn0039856::CG1774	1.91446	1.12837e-16
FBgn0051467::CG31467	1.56569	1.16333e-16
FBgn0052205::hpRNA:CR32205	1.74789	1.17138e-16
FBgn0013995::Calx	1.41245	1.20926e-16
FBgn0038435::Gyc89Da	2.98101	1.23411e-16
FBgn0029508::Tsp42Ea	2.0696	1.25793e-16
FBgn0038295::Gyc88E	3.89261	1.31307e-16
FBgn0052745::CR32745	2.77081	1.44984e-16
FBgn0005636::nvy	2.44883	1.45916e-16
FBgn0003482::spn-D	1.29531	1.6734e-16
FBgn0001217::Hsc70-2	5.38234	1.70086e-16
FBgn0001229::Hsp67Bc	7.05515	1.71306e-16
FBgn0050268::CG30268	7.26056	1.71381e-16
FBgn0265447::lncRNA:CR44347	3.83218	1.86194e-16
FBgn0033504::CAP	1.14913	1.89293e-16
FBgn0263511::Vsx1	4.59493	1.96273e-16
FBgn0036152::CG6175	1.35981	1.98988e-16
FBgn0030968::CG7322	1.15612	1.9907e-16
FBgn0263246::CG43389	4.47158	2.00706e-16
FBgn0031905::gudu	4.95183	2.25126e-16
FBgn0265308::lncRNA:CR44281	5.19188	2.2713e-16
FBgn0032598::ChLD3	2.08311	2.41909e-16
FBgn0039149::CG18428	1.05962	2.50694e-16
FBgn0266724::Trs20	1.01202	2.82651e-16
FBgn0038087::beat-Va	4.73032	2.85519e-16
FBgn0037295::dpr16	4.1067	3.02519e-16
FBgn0032074::Tsp29Fa	2.56393	3.03151e-16
FBgn0038516::P5cr-2	1.74534	3.30384e-16
FBgn0029514::312	1.16	3.38009e-16
FBgn0028863::CG4587	3.87156	3.63578e-16
FBgn0267257::lncRNA:CR45693	6.90034	3.7967e-16
FBgn0030148::CG3106	1.2961	4.39667e-16
FBgn0266599::Hsc70-4	1.3287	4.40036e-16
FBgn0039764::CG15535	1.19215	4.46468e-16
FBgn0029708::CG3556	3.47048	4.49467e-16
FBgn0034788::CG13532	4.6335	4.54652e-16
FBgn0265650::lncRNA:CR44457	3.77437	4.65591e-16
FBgn0030778::CG4678	4.58781	4.65591e-16
FBgn0038405::CG8927	3.47653	4.98017e-16
FBgn0029170::TwdlT	9.25479	5.02271e-16
FBgn0267919::lncRNA:CR46200	8.76579	5.02271e-16
FBgn0264942::lncRNA:CR44111	2.81487	5.10637e-16
FBgn0030183::CG15309	1.74274	5.13934e-16
FBgn0265961::lncRNA:CR44748	1.25866	5.246e-16
FBgn0086693::iav	1.57918	5.89696e-16
FBgn0030696::CG8509	4.87222	6.01358e-16
FBgn0029843::Nep1	3.79679	6.42165e-16
FBgn0266725::asRNA:CR45198	8.84503	6.55482e-16
FBgn0031463::G6P	4.24847	6.8114e-16
FBgn0010038::GstD2	4.53192	7.12005e-16
FBgn0032590::CG4631	1.82241	7.30893e-16
FBgn0267174::lncRNA:CR45614	3.09486	7.32265e-16
FBgn0286204::ich	3.95719	7.4267e-16
FBgn0015034::Cyp4e1	2.69191	7.52238e-16
FBgn0051632::sens-2	9.09243	8.21651e-16
FBgn0003892::ptc	1.36526	8.86757e-16
FBgn0033074::tomboy40	1.82473	9.21126e-16
FBgn0260006::drd	2.13162	9.22967e-16
FBgn0038181::CG9297	3.52023	9.40343e-16
FBgn0035781::CG8560	5.07247	9.73455e-16
FBgn0015773::NetA	2.5931	9.80329e-16
FBgn0266021::lncRNA:CR44786	3.99671	9.86366e-16
FBgn0022702::Cht2	1.41036	9.9388e-16
FBgn0030749::AnxB11	1.30496	1.07222e-15
FBgn0266199::asRNA:CR44894	3.09476	1.08123e-15
FBgn0266262::lncRNA:CR44957	1.10404	1.15641e-15
FBgn0037829::CG14691	4.76453	1.21435e-15
FBgn0033047::CG7882	7.12692	1.28879e-15
FBgn0050275::CG30275	7.12677	1.45957e-15
FBgn0020378::Sp1	5.0923	1.73773e-15
FBgn0053508::ppk13	1.33227	1.7608e-15
FBgn0051454::CG31454	3.11146	1.90711e-15
FBgn0035911::CG6638	1.67871	1.98334e-15
FBgn0262149::CR42875	1.88129	1.98848e-15
FBgn0032835::CG16772	2.95223	1.99602e-15
FBgn0265639::lncRNA:CR44446	3.45304	2.14569e-15
FBgn0029761::SK	3.17996	2.15998e-15
FBgn0039883::RhoGAP100F	2.00161	2.20052e-15
FBgn0052225::CG32225	4.3172	2.21302e-15
FBgn0029669::CG13021	1.94372	2.48635e-15
FBgn0020429::GluRIIB	4.27202	2.58801e-15
FBgn0051391::CG31391	2.24355	2.71896e-15
FBgn0034808::CG9896	3.41647	2.74719e-15
FBgn0033778::Balat	4.47482	2.7587e-15
FBgn0265715::lncRNA:CR44522	2.15233	2.83759e-15
FBgn0265985::lncRNA:CR44764	8.44498	2.85851e-15
FBgn0267281::lncRNA:CR45717	2.87813	3.12155e-15
FBgn0264345::lncRNA:CR43801	2.06236	3.1347e-15
FBgn0046297::lncRNA:CR9284	9.42079	3.23002e-15
FBgn0034566::CG9313	5.12075	3.40979e-15
FBgn0039387::Mco3	2.1684	3.48174e-15
FBgn0266359::asRNA:CR45007	1.50022	3.53931e-15
FBgn0261046::Dscam3	3.3031	3.60777e-15
FBgn0032524::Hacd2	1.52215	4.05323e-15
FBgn0263113::Cc2d2a	2.17988	4.19814e-15
FBgn0261547::Exn	1.46745	4.25629e-15
FBgn0264863::asRNA:CR44054	1.35261	4.34829e-15
FBgn0039197::CG17780	7.65803	4.39086e-15
FBgn0267465::asRNA:CR45815	3.0518	4.73777e-15
FBgn0050389::CG30389	1.24421	4.92876e-15
FBgn0032522::CG16848	3.17555	5.19117e-15
FBgn0038727::CG7432	2.25391	5.26466e-15
FBgn0030569::CG9411	6.6211	5.32846e-15
FBgn0004595::pros	2.1411	5.58194e-15
FBgn0050183::CG30183	1.24809	5.58194e-15
FBgn0031134::CG1314	8.53127	5.681e-15
FBgn0025574::Pli	1.22852	6.33013e-15
FBgn0261999::Ca-Ma2d	2.92904	6.47826e-15
FBgn0052204::CG32204	2.83465	6.50955e-15
FBgn0267970::lncRNA:CR46248	2.4791	7.1668e-15
FBgn0039769::CG15534	6.04287	7.83183e-15
FBgn0266308::lncRNA:CR44973	3.22486	7.98274e-15
FBgn0025814::Mgstl	1.43157	8.12521e-15
FBgn0039294::Cad96Cb	3.9727	8.192e-15
FBgn0039297::CG11852	1.81114	8.70644e-15
FBgn0015039::Cyp9b2	5.7486	8.72214e-15
FBgn0263046::CG43341	1.82279	9.70026e-15
FBgn0267796::Tmc	2.26902	9.91459e-15
FBgn0000022::ac	8.24387	1.0708e-14
FBgn0035699::CG13300	3.72421	1.14431e-14
FBgn0034567::CG15651	3.24123	1.15223e-14
FBgn0028407::Drep3	2.99043	1.20586e-14
FBgn0034486::CG13869	3.69852	1.21321e-14
FBgn0032143::CG4017	4.81448	1.25958e-14
FBgn0265984::lncRNA:CR44763	8.42164	1.27847e-14
FBgn0004652::fru	1.41352	1.30515e-14
FBgn0053963::lncRNA:CR33963	1.15359	1.31018e-14
FBgn0052483::CG32483	1.31851	1.32226e-14
FBgn0263780::CG17684	6.58183	1.4352e-14
FBgn0038540::CG14321	8.43671	1.45495e-14
FBgn0034191::CG6984	1.05438	1.45819e-14
FBgn0259795::loopin-1	2.6473	1.53005e-14
FBgn0050356::CG30356	2.20577	1.56743e-14
FBgn0031320::CG5126	1.02523	1.58039e-14
FBgn0036502::CG7841	1.09242	1.60097e-14
FBgn0050418::nord	2.8374	1.7753e-14
FBgn0266745::CG45218	2.22388	1.82148e-14
FBgn0266414::lncRNA:CR45054	1.39224	1.98492e-14
FBgn0262814::CG43185	8.6007	2.00088e-14
FBgn0036910::Cyp305a1	3.54569	2.02696e-14
FBgn0051869::CG31869	2.76439	2.13765e-14
FBgn0266388::asRNA:CR45028	1.84534	2.35107e-14
FBgn0264617::asRNA:CR43957	1.50704	2.36631e-14
FBgn0034225::veil	2.63475	2.39088e-14
FBgn0020258::ppk	8.10934	2.42179e-14
FBgn0032008::CG14277	2.18817	2.46566e-14
FBgn0033412::CG13955	4.34139	2.53874e-14
FBgn0259712::CG42366	2.26947	2.61594e-14
FBgn0053310::CG33310	8.29602	2.71804e-14
FBgn0083977::CG34141	1.06765	2.7651e-14
FBgn0263930::dally	1.2943	2.83793e-14
FBgn0261698::SLO2	2.61445	2.87726e-14
FBgn0002543::robo2	1.0768	3.09871e-14
FBgn0038250::CG3505	2.10788	3.28335e-14
FBgn0030746::CG9981	2.42434	3.42546e-14
FBgn0085261::CG34232	1.41008	3.45781e-14
FBgn0053557::CG33557	8.42406	3.55987e-14
FBgn0028852::CG15262	6.10193	3.60078e-14
FBgn0031501::CG17261	2.47114	3.63216e-14
FBgn0032039::CG13385	1.41821	3.64451e-14
FBgn0000477::DNaseII	4.40234	3.75003e-14
FBgn0086778::nAChRalpha7	3.84547	4.47948e-14
FBgn0030257::SmydA-4	8.4792	4.70423e-14
FBgn0266878::lncRNA:CR45339	8.62286	4.73016e-14
FBgn0267754::lncRNA:CR46085	1.41777	4.79124e-14
FBgn0263746::CR43671	1.27072	4.84554e-14
FBgn0040376::AANATL7	2.59773	5.10466e-14
FBgn0265525::asRNA:CR44375	3.0524	5.13809e-14
FBgn0266099::CG44836	3.23222	5.20599e-14
FBgn0263343::lncRNA:CR43424	8.15456	5.47809e-14
FBgn0062517::CG16984	2.7145	5.49155e-14
FBgn0084001::CG41434	1.52247	5.57538e-14
FBgn0267599::lncRNA:CR45937	8.6323	5.73348e-14
FBgn0040102::lectin-24Db	7.5725	5.80625e-14
FBgn0032343::CG6201	1.73425	6.25654e-14
FBgn0020545::kraken	1.25261	6.263e-14
FBgn0052447::CG32447	1.9941	6.27543e-14
FBgn0086265::psd	1.45198	6.27543e-14
FBgn0265927::lncRNA:CR44716	4.06824	6.40581e-14
FBgn0051538::CG31538	1.29181	6.42001e-14
FBgn0260995::dpr21	2.30462	6.55045e-14
FBgn0031219::CG13694	2.01188	6.81746e-14
FBgn0032968::CG11634	6.16505	8.17607e-14
FBgn0265953::lncRNA:CR44740	4.43245	8.27387e-14
FBgn0037950::HisCl1	2.57287	8.4368e-14
FBgn0266221::lncRNA:CR44916	6.8844	8.65638e-14
FBgn0266691::lncRNA:CR45181	2.19972	9.08737e-14
FBgn0030544::CG13403	8.19512	9.16619e-14
FBgn0265981::lncRNA:CR44760	8.0604	9.16889e-14
FBgn0034844::CG9861	5.37366	9.18036e-14
FBgn0263512::Vsx2	8.00268	9.63481e-14
FBgn0033250::CG14762	4.11192	1.05907e-13
FBgn0031751::CG9016	5.81784	1.05907e-13
FBgn0264785::Hph	1.19971	1.07342e-13
FBgn0023091::dimm	3.79597	1.10554e-13
FBgn0266437::CG45067	1.43514	1.12503e-13
FBgn0030721::CG12698	3.10414	1.13927e-13
FBgn0267241::lncRNA:CR45681	2.01893	1.14343e-13
FBgn0031074::SkpE	4.90498	1.25734e-13
FBgn0052432::CG32432	3.38847	1.26844e-13
FBgn0027844::CAH1	1.64692	1.27593e-13
FBgn0051321::CG31321	2.27749	1.28459e-13
FBgn0000064::Ald1	1.07569	1.35634e-13
FBgn0031470::CG18557	1.88346	1.42135e-13
FBgn0031461::daw	1.89039	1.42534e-13
FBgn0024897::b6	2.33912	1.43045e-13
FBgn0034099::CG15708	7.20683	1.47001e-13
FBgn0263384::lncRNA:CR43436	2.79527	1.47544e-13
FBgn0039765::mRpS18C	1.45113	1.55677e-13
FBgn0034629::Acox57D-d	1.01213	1.55703e-13
FBgn0029580::CG14778	1.61215	1.56029e-13
FBgn0033327::PGRP-SC1b	7.90994	1.74577e-13
FBgn0031804::CG9500	6.54694	1.75735e-13
FBgn0032072::CG9483	8.52012	1.7679e-13
FBgn0036544::sff	1.68537	1.82817e-13
FBgn0039064::CG4467	2.14476	1.88788e-13
FBgn0266003::lncRNA:CR44777	5.74902	2.01686e-13
FBgn0052499::Cda4	3.07625	2.04619e-13
FBgn0038342::B9d1	3.11515	2.07646e-13
FBgn0034774::CG13526	9.00311	2.11912e-13
FBgn0051821::CG31821	6.49881	2.19373e-13
FBgn0042711::Hex-t1	7.87562	2.2333e-13
FBgn0035203::CG9149	1.80074	2.25704e-13
FBgn0265788::lncRNA:CR44577	8.03699	2.31013e-13
FBgn0029922::CG14431	3.22537	2.34053e-13
FBgn0010042::GstD6	2.41526	2.36286e-13
FBgn0267113::lncRNA:CR45553	7.9256	2.45019e-13
FBgn0003339::Scr	5.44074	2.59657e-13
FBgn0004795::retn	2.83461	2.60197e-13
FBgn0031055::et	2.35156	2.74597e-13
FBgn0031902::Wnt6	4.32095	2.75255e-13
FBgn0030418::CG4004	1.10374	2.77343e-13
FBgn0032869::CG17470	1.02658	2.90037e-13
FBgn0028704::Nckx30C	1.64916	3.02767e-13
FBgn0038072::CG6225	4.45326	3.03528e-13
FBgn0034435::fest	4.10625	3.12087e-13
FBgn0264473::lncRNA:CR43881	8.9366	3.14528e-13
FBgn0042710::Hex-t2	7.87612	3.17407e-13
FBgn0040823::dpr6	2.9758	3.20661e-13
FBgn0262029::d	2.41241	3.23428e-13
FBgn0030244::CG2157	2.89473	3.29109e-13
FBgn0265595::CG44422	6.02092	3.40848e-13
FBgn0265790::lncRNA:CR44579	7.93663	3.4918e-13
FBgn0002856::Acp26Ab	6.48723	4.089e-13
FBgn0000153::b	1.7382	4.30334e-13
FBgn0034793::asrij	1.5794	4.38681e-13
FBgn0034974::CG16786	3.90659	4.39807e-13
FBgn0034082::CG10734	3.21646	4.43247e-13
FBgn0034592::CG9406	4.35449	4.46723e-13
FBgn0036670::CG13029	2.07321	4.47793e-13
FBgn0037206::CG12768	1.07221	4.59852e-13
FBgn0002569::Mal-A2	3.51009	4.61672e-13
FBgn0034768::Obp58b	7.78105	4.65011e-13
FBgn0030859::CG12990	4.16096	4.87497e-13
FBgn0259683::Ir40a	2.34124	5.02976e-13
FBgn0263652::lncRNA:CR43643	4.29874	5.14829e-13
FBgn0263981::asRNA:CR43730	2.32309	5.3509e-13
FBgn0266211::CR44906	1.19415	5.75777e-13
FBgn0036168::CG7512	3.56164	5.83357e-13
FBgn0030642::CG15642	1.76732	5.91267e-13
FBgn0037290::CG1124	1.99264	6.10421e-13
FBgn0037973::CG18547	2.24446	6.10421e-13
FBgn0039896::yellow-h	2.30855	6.26112e-13
FBgn0034850::CG9875	3.83572	6.52607e-13
FBgn0024989::CG3777	1.32165	6.85341e-13
FBgn0002855::Acp26Aa	7.77748	7.66876e-13
FBgn0000119::arr	1.71334	7.93823e-13
FBgn0005638::slbo	2.1239	7.97661e-13
FBgn0050486::CG30486	2.48417	8.0385e-13
FBgn0265957::lncRNA:CR44744	2.35425	8.34594e-13
FBgn0034766::Obp59a	6.42051	8.45492e-13
FBgn0032230::lft	1.83081	8.69472e-13
FBgn0025616::CG13359	2.25006	9.6673e-13
FBgn0265797::lncRNA:CR44586	8.34709	9.72756e-13
FBgn0266686::lncRNA:CR45176	1.01931	1.00648e-12
FBgn0030073::CG10962	1.08271	1.00806e-12
FBgn0263447::asRNA:CR43470	2.8216	1.01785e-12
FBgn0000395::cv-2	1.57613	1.04519e-12
FBgn0037581::CG7352	1.14053	1.1601e-12
FBgn0032125::Cpr30B	7.78121	1.17086e-12
FBgn0037004::CG17637	1.76583	1.19087e-12
FBgn0052650::CG32650	4.98468	1.38685e-12
FBgn0266436::CG45066	4.61774	1.43032e-12
FBgn0031866::Nlg2	1.87099	1.45296e-12
FBgn0028518::CG18480	6.09718	1.45705e-12
FBgn0264310::lncRNA:CR43785	1.90963	1.46515e-12
FBgn0036419::CG13482	1.43419	1.46626e-12
FBgn0034221::CG10764	2.68572	1.46626e-12
FBgn0026255::clumsy	3.18827	1.50052e-12
FBgn0002973::numb	1.44559	1.51367e-12
FBgn0260429::CG42524	2.75075	1.61484e-12
FBgn0267753::lncRNA:CR46084	7.98125	1.62698e-12
FBgn0264975::Nrg	1.64832	1.67026e-12
FBgn0040849::Ir41a	3.18266	1.67052e-12
FBgn0000109::Aprt	1.28067	1.68216e-12
FBgn0030260::CG1537	3.71094	1.68595e-12
FBgn0058469::lncRNA:CR40469	1.31615	1.68956e-12
FBgn0266002::lncRNA:CR44776	8.22714	1.70691e-12
FBgn0027339::jim	1.20598	1.75683e-12
FBgn0010226::GstS1	1.64995	1.76394e-12
FBgn0032086::CG17906	3.87808	1.79782e-12
FBgn0035293::CG5687	2.89099	1.90112e-12
FBgn0001991::Ca-alpha1D	3.74067	2.01729e-12
FBgn0000044::Act57B	2.58597	2.08935e-12
FBgn0052982::CG32982	1.35501	2.09466e-12
FBgn0016061::side	6.46129	2.11494e-12
FBgn0032734::CG15169	4.65426	2.13276e-12
FBgn0035124::ttm2	2.70719	2.15218e-12
FBgn0040528::CG15864	1.31718	2.19676e-12
FBgn0061356::CG18003	2.24065	2.23795e-12
FBgn0001981::esg	1.86467	2.25054e-12
FBgn0029944::Dok	1.71946	2.30909e-12
FBgn0050043::CG30043	2.48576	2.39278e-12
FBgn0032446::IFT43	1.15937	2.4199e-12
FBgn0036363::CG10140	5.73267	2.45565e-12
FBgn0038074::Gnmt	2.76051	2.50281e-12
FBgn0015577::alpha-Est9	1.75068	2.52208e-12
FBgn0031042::CG14221	1.74306	2.8198e-12
FBgn0035847::mthl7	3.70874	2.85216e-12
FBgn0030224::CG12637	7.42597	3.00406e-12
FBgn0034476::Toll-7	2.05623	3.03057e-12
FBgn0030613::Rab3-GEF	1.86371	3.07305e-12
FBgn0085438::CG34409	1.59943	3.10897e-12
FBgn0031688::Cyp28d2	1.07566	3.15213e-12
FBgn0265591::lncRNA:CR44418	8.1673	3.343e-12
FBgn0028513::CG9254	5.00584	3.37026e-12
FBgn0267656::lncRNA:CR45994	2.65968	3.58462e-12
FBgn0260499::qvr	7.19828	3.7551e-12
FBgn0259823::CG42404	3.63377	3.96234e-12
FBgn0038740::CG4562	2.00599	4.0756e-12
FBgn0265364::lncRNA:CR44305	7.66699	4.35827e-12
FBgn0085414::dpr12	3.01212	4.40099e-12
FBgn0264704::lncRNA:CR43973	1.2612	4.4285e-12
FBgn0050021::metro	1.51579	4.64954e-12
FBgn0267222::lncRNA:CR45662	6.21795	4.72469e-12
FBgn0036014::CG3222	2.63932	4.80432e-12
FBgn0266775::lncRNA:CR45240	7.74432	4.94587e-12
FBgn0030598::CG9503	1.95738	5.32113e-12
FBgn0259935::CG42458	2.33526	5.90374e-12
FBgn0038311::CG14864	1.8623	5.96204e-12
FBgn0065099::snRNA:7SK	1.55273	6.05827e-12
FBgn0267242::asRNA:CR45682	1.95101	6.09458e-12
FBgn0263002::CR43310	6.20755	6.27305e-12
FBgn0029589::CG14810	3.8267	6.28028e-12
FBgn0036372::Abp1	1.08287	6.3189e-12
FBgn0032104::aust	3.02192	6.33394e-12
FBgn0264340::CG43796	3.77269	6.6813e-12
FBgn0261705::CG42741	6.18321	7.40413e-12
FBgn0052563::CG32563	7.36134	7.75715e-12
FBgn0266911::asRNA:CR45371	2.44691	8.03066e-12
FBgn0035870::Gr66a	3.1399	8.40195e-12
FBgn0260386::mtg	1.54351	8.66287e-12
FBgn0032117::FucTB	1.70282	8.84468e-12
FBgn0262728::Pal2	3.56385	9.37002e-12
FBgn0038246::CG14853	6.12325	9.55512e-12
FBgn0264372::asRNA:CR43824	2.58783	9.67736e-12
FBgn0267112::lncRNA:CR45552	7.5802	9.70198e-12
FBgn0264821::asRNA:CR44029	1.59704	9.86317e-12
FBgn0027550::CG6495	2.12037	9.94424e-12
FBgn0264995::lncRNA:CR44146	6.25042	9.95773e-12
FBgn0053299::CG33299	4.38415	1.01244e-11
FBgn0267910::lncRNA:CR34335	1.60025	1.03287e-11
FBgn0032434::CG5421	2.1311	1.12935e-11
FBgn0031417::CG3597	4.24038	1.17854e-11
FBgn0267145::lncRNA:CR45585	3.17788	1.18484e-11
FBgn0267758::asRNA:CR46089	2.35227	1.18512e-11
FBgn0266684::lncRNA:CR45174	2.63967	1.20934e-11
FBgn0037817::Cyp12e1	1.62491	1.2631e-11
FBgn0054002::CG34002	4.64423	1.28382e-11
FBgn0036595::CG13046	4.9768	1.34817e-11
FBgn0264543::CG43922	7.61876	1.46924e-11
FBgn0265757::lncRNA:CR44564	1.28375	1.48075e-11
FBgn0027865::Tsp96F	1.09915	1.51653e-11
FBgn0031145::Ntf-2	1.0162	1.53244e-11
FBgn0030770::CG13010	3.23259	1.55075e-11
FBgn0037003::CG18281	1.81254	1.55179e-11
FBgn0036568::ATPsynbetaL	2.46881	1.59658e-11
FBgn0265692::lncRNA:CR44499	7.15427	1.67991e-11
FBgn0035455::CG10862	3.77343	1.69139e-11
FBgn0051118::RabX4	1.05463	1.77816e-11
FBgn0036210::CG14130	1.04451	1.85758e-11
FBgn0032211::CG13138	3.04011	1.91329e-11
FBgn0011705::rost	1.1233	1.96762e-11
FBgn0034978::CG3257	7.43045	1.97873e-11
FBgn0261800::LanB1	1.20807	2.02624e-11
FBgn0050286::CG30286	7.38185	2.14701e-11
FBgn0043043::Desat2	2.70343	2.20942e-11
FBgn0031760::Tsp26A	1.12321	2.21981e-11
FBgn0038466::CG8907	2.15006	2.30801e-11
FBgn0050419::CG30419	5.68402	2.31738e-11
FBgn0004841::TkR86C	5.20999	2.3557e-11
FBgn0036727::CG7589	2.25618	2.57687e-11
FBgn0039504::CG14260	1.55429	2.61036e-11
FBgn0264268::lncRNA:CR43768	7.6882	2.69685e-11
FBgn0266136::Gyc76C	3.36259	2.70674e-11
FBgn0015245::Hsp60A	1.09415	2.77914e-11
FBgn0019650::toy	2.12373	2.94446e-11
FBgn0267824::PRAS40	1.56871	2.97332e-11
FBgn0040383::CG5254	1.5543	3.03958e-11
FBgn0002932::neur	1.0219	3.03965e-11
FBgn0038445::CG14891	5.55138	3.17061e-11
FBgn0030251::CG2145	2.76575	3.2537e-11
FBgn0032888::CheB38c	2.10488	3.25577e-11
FBgn0087005::rtp	2.53835	3.34536e-11
FBgn0033893::CG18371	2.68252	3.44412e-11
FBgn0027600::obst-B	2.95838	3.9065e-11
FBgn0037013::CG13250	2.84645	3.95141e-11
FBgn0032447::PICK1	1.02414	4.01091e-11
FBgn0086253::rumi	1.14903	4.03367e-11
FBgn0036459::CG3349	4.95854	4.05348e-11
FBgn0001258::Ldh	1.37684	4.06821e-11
FBgn0261555::CG42673	1.65486	4.08117e-11
FBgn0085417::natalisin	5.10196	4.15939e-11
FBgn0034789::PIP5K59B	4.30117	4.27329e-11
FBgn0031003::CG7889	1.0017	4.31588e-11
FBgn0033610::CG18335	1.6592	4.50198e-11
FBgn0030844::ppk23	4.11373	4.54397e-11
FBgn0270925::CG4836	2.35232	4.55488e-11
FBgn0083974::CG34138	3.80598	4.56779e-11
FBgn0038045::NANS	1.73584	4.61289e-11
FBgn0000092::CG2650	1.29678	4.68948e-11
FBgn0265609::asRNA:CR44427	7.57947	4.7105e-11
FBgn0036335::mRpL20	1.00156	4.78554e-11
FBgn0033133::Tsp42Ek	3.36307	4.88898e-11
FBgn0031053::CG14223	1.42706	4.98775e-11
FBgn0002534::Lcp3	3.59171	5.03798e-11
FBgn0051279::CG31279	1.8631	5.04576e-11
FBgn0267072::lncRNA:CR45516	7.60048	5.05032e-11
FBgn0035476::CG12766	2.46218	5.06423e-11
FBgn0032345::CG14921	2.44097	5.12417e-11
FBgn0262820::CG43191	2.93813	5.32797e-11
FBgn0039307::CR13656	9.15103	5.44063e-11
FBgn0086081::snoRNA:Me28S-A30	3.77192	5.56734e-11
FBgn0267771::lncRNA:CR46102	7.49595	5.57498e-11
FBgn0030840::p-cup	5.35294	5.61193e-11
FBgn0051713::Apf	1.29765	5.71697e-11
FBgn0051157::CG31157	8.44366	5.98122e-11
FBgn0266312::lncRNA:CR44977	2.53282	6.04339e-11
FBgn0037128::CG14572	4.98616	6.15341e-11
FBgn0040092::lectin-46Cb	2.38901	6.27299e-11
FBgn0034740::nsr	5.60791	6.31016e-11
FBgn0015299::Ssb-c31a	1.02182	6.50164e-11
FBgn0005391::Yp2	1.67344	6.51069e-11
FBgn0053494::CG33494	2.84329	6.58602e-11
FBgn0010383::Cyp18a1	2.79688	6.89137e-11
FBgn0032129::jp	2.10091	6.93286e-11
FBgn0266316::asRNA:CR44981	8.75869	7.1758e-11
FBgn0250839::CG2016	7.04512	7.19001e-11
FBgn0034289::CG10910	7.43059	7.19871e-11
FBgn0000024::Ace	2.93328	7.48826e-11
FBgn0261630::CG42713	7.11243	7.84733e-11
FBgn0030887::CG6867	5.38079	7.96055e-11
FBgn0028999::nerfin-1	4.83427	8.03e-11
FBgn0033153::Gadd45	1.11084	8.39747e-11
FBgn0037664::CG8420	3.17898	8.49771e-11
FBgn0036008::CG3408	1.06229	8.54997e-11
FBgn0045473::Gr85a	3.45323	8.64685e-11
FBgn0264083::lncRNA:CR43752	1.98499	8.80269e-11
FBgn0029907::Atx-1	1.25388	8.94957e-11
FBgn0037662::CG11997	5.89405	9.14994e-11
FBgn0026148::CG12253	1.12394	9.55547e-11
FBgn0260393::CG17147	5.175	9.71839e-11
FBgn0003747::Gr5a	1.36926	1.0704e-10
FBgn0003065::CG2150	3.47516	1.10386e-10
FBgn0000163::baz	1.696	1.11436e-10
FBgn0033322::CG8584	5.20397	1.1367e-10
FBgn0029945::CG18155	1.84614	1.17389e-10
FBgn0015568::alpha-Est1	1.94853	1.24209e-10
FBgn0002631::E(spl)m5-HLH	7.15842	1.24751e-10
FBgn0266046::lncRNA:CR44811	3.34543	1.2531e-10
FBgn0085420::DIP-delta	5.57302	1.33359e-10
FBgn0015519::nAChRalpha3	2.51995	1.36833e-10
FBgn0263967::asRNA:CR43723	1.12849	1.41335e-10
FBgn0260746::Ect3	1.80396	1.41382e-10
FBgn0265978::lncRNA:CR44757	7.0791	1.43172e-10
FBgn0263873::sick	1.56842	1.47497e-10
FBgn0033031::CG8245	4.44712	1.47893e-10
FBgn0013279::Hsp70Bc	4.33803	1.4967e-10
FBgn0265956::lncRNA:CR44743	2.39247	1.57839e-10
FBgn0031496::CG17258	1.28699	1.60388e-10
FBgn0032478::CG5458	2.2461	1.63414e-10
FBgn0033587::CG13218	3.09452	1.68227e-10
FBgn0260005::wtrw	1.25706	1.68518e-10
FBgn0033214::CG1941	3.08014	1.69709e-10
FBgn0040850::CG15210	1.99898	1.77921e-10
FBgn0264907::CG44098	3.03844	1.90568e-10
FBgn0052087::CG32087	6.01452	1.99632e-10
FBgn0035398::Cht7	2.94016	2.00496e-10
FBgn0029667::Gas8	1.59716	2.03345e-10
FBgn0033917::SmydA-1	1.23573	2.06943e-10
FBgn0054041::CG34041	7.34147	2.07358e-10
FBgn0051202::alpha-Man-Ic	2.27292	2.07991e-10
FBgn0033807::AQP	2.97702	2.11418e-10
FBgn0034568::CG3216	1.04311	2.2139e-10
FBgn0260997::CG42598	3.92905	2.2555e-10
FBgn0035154::hiro	1.40742	2.30617e-10
FBgn0038315::CG14866	4.65451	2.36971e-10
FBgn0265139::Gr2a	7.57926	2.3746e-10
FBgn0040575::CG15922	1.5282	2.56992e-10
FBgn0031766::CG9117	1.19016	2.57923e-10
FBgn0028379::fan	1.59037	2.78861e-10
FBgn0037844::CG4570	1.51656	2.82267e-10
FBgn0286723::hll	4.90865	2.84851e-10
FBgn0266958::lncRNA:CR45409	1.03866	2.87986e-10
FBgn0051292::CR31292	7.14158	2.8833e-10
FBgn0263042::CG43337	2.51234	2.89135e-10
FBgn0267408::AOX1	1.88849	3.01724e-10
FBgn0051092::LpR2	1.47004	3.19991e-10
FBgn0265785::CG44574	7.38544	3.32681e-10
FBgn0035325::CG13806	6.33997	3.33521e-10
FBgn0264272::mwh	1.29702	3.36001e-10
FBgn0032535::Ance-2	3.19636	3.36427e-10
FBgn0050485::CG30485	2.77336	3.40617e-10
FBgn0020907::Scp2	5.57123	3.43499e-10
FBgn0036447::CG17173	2.00799	3.4469e-10
FBgn0031101::CG1631	7.21764	3.54235e-10
FBgn0265934::lncRNA:CR44723	6.88856	3.5701e-10
FBgn0265754::lncRNA:CR44561	3.67619	3.64659e-10
FBgn0266721::gammaSnap2	4.52854	3.76382e-10
FBgn0033294::Mal-A4	6.79378	3.94814e-10
FBgn0263206::CG43376	3.53768	4.08119e-10
FBgn0039594::snu	2.63012	4.0878e-10
FBgn0030983::CG15882	7.00534	4.77751e-10
FBgn0000137::ase	6.99804	5.04935e-10
FBgn0032294::Vha16-5	2.97538	5.54261e-10
FBgn0286875::CG46397	2.45217	5.54659e-10
FBgn0033215::Dgat2	4.22489	5.81149e-10
FBgn0037040::CG12983	3.39273	6.06699e-10
FBgn0264460::asRNA:CR43868	1.91048	6.08886e-10
FBgn0037996::CG4830	1.9027	6.10561e-10
FBgn0267983::lncRNA:CR46250	4.11647	6.18156e-10
FBgn0083991::CG34155	2.22135	6.47757e-10
FBgn0029986::CG15332	1.99596	6.47757e-10
FBgn0062928::hpRNA:CR33940	1.20431	6.52095e-10
FBgn0038144::CG8870	2.11824	6.53619e-10
FBgn0052987::CG32987	5.98195	6.65344e-10
FBgn0033481::CG12920	3.0614	6.73207e-10
FBgn0039198::CG5768	4.12144	7.39116e-10
FBgn0265795::lncRNA:CR44584	4.09242	7.793e-10
FBgn0035572::CG13711	7.91963	7.91102e-10
FBgn0038067::CG11598	1.38941	8.26594e-10
FBgn0038201::PK1-R	5.08747	8.44903e-10
FBgn0032603::CG17928	1.80278	8.45934e-10
FBgn0036777::CG7341	1.19612	8.55312e-10
FBgn0260720::asRNA:CR42547	1.63584	8.67669e-10
FBgn0024361::Tsp2A	1.60623	9.04718e-10
FBgn0011695::EbpIII	2.90013	9.15584e-10
FBgn0263233::robls54B	2.67726	9.32044e-10
FBgn0041225::Gr94a	1.39108	9.32584e-10
FBgn0034505::CG16739	3.3243	9.70188e-10
FBgn0261111::BHD	1.01728	9.74293e-10
FBgn0030483::CG12725	3.23138	9.8128e-10
FBgn0003975::vg	2.58391	9.97825e-10
FBgn0002773::Mlc2	1.0938	1.02727e-09
FBgn0264339::CG43795	1.54337	1.03669e-09
FBgn0264892::asRNA:CR44083	3.64208	1.06115e-09
FBgn0032421::crok	1.34534	1.11255e-09
FBgn0038926::CG13409	1.12264	1.13667e-09
FBgn0267616::lncRNA:CR45954	3.41177	1.18266e-09
FBgn0052645::CG32645	2.41796	1.23015e-09
FBgn0032360::CG14926	6.89915	1.24909e-09
FBgn0266331::asRNA:CR44996	2.36781	1.30765e-09
FBgn0000422::Ddc	1.16731	1.33209e-09
FBgn0029930::CG12541	2.92013	1.35344e-09
FBgn0050488::antr	1.97023	1.38192e-09
FBgn0032660::elfless	6.37037	1.43222e-09
FBgn0022710::Ac13E	1.65493	1.48391e-09
FBgn0031737::obst-E	2.64921	1.60745e-09
FBgn0266549::lncRNA:CR45102	1.45267	1.64465e-09
FBgn0030050::CG12111	7.35094	1.68381e-09
FBgn0052712::CG32712	3.15744	1.73476e-09
FBgn0263049::lncRNA:let7C	5.2374	1.85178e-09
FBgn0031623::Taf12L	1.61693	1.87133e-09
FBgn0034972::CG10339	4.00017	1.94181e-09
FBgn0052260::CG32260	1.84843	1.9536e-09
FBgn0031232::CG11617	1.08463	2.00301e-09
FBgn0053218::lncRNA:CR33218	1.33741	2.06209e-09
FBgn0035468::Gr63a	2.39231	2.06663e-09
FBgn0058100::CR40100	4.68854	2.07404e-09
FBgn0037183::CG14451	1.63626	2.12887e-09
FBgn0032464::Vha68-3	1.67754	2.13962e-09
FBgn0261289::CheB98a	4.08103	2.15204e-09
FBgn0035656::CG10479	3.11706	2.19769e-09
FBgn0039189::CG18528	1.20795	2.21126e-09
FBgn0035409::CG14963	3.3166	2.29836e-09
FBgn0032233::dpr19	2.13237	2.36192e-09
FBgn0278599::asRNA:CR46269	6.49841	2.5038e-09
FBgn0026874::CG13358	1.42103	2.56978e-09
FBgn0000406::Cyt-b5-r	3.04692	2.59186e-09
FBgn0041336::Cyp6t2Psi	2.8328	2.60404e-09
FBgn0259188::Ir7f	6.14316	2.62346e-09
FBgn0037307::Tim17a2	1.7627	2.62573e-09
FBgn0029769::frma	6.51833	2.62573e-09
FBgn0053514::CG33514	1.68053	2.67149e-09
FBgn0030697::CG8565	2.30579	2.67149e-09
FBgn0267022::asRNA:CR45466	1.15963	2.90254e-09
FBgn0035171::CG12502	2.47072	2.93519e-09
FBgn0264940::lncRNA:CR44109	1.62345	2.93519e-09
FBgn0267225::lncRNA:CR45665	9.42819	2.94072e-09
FBgn0037475::Fer1	4.48509	2.95177e-09
FBgn0036874::brv1	4.47624	2.9946e-09
FBgn0085359::CG34330	1.76523	2.9946e-09
FBgn0267693::asRNA:CR46029	2.01918	3.13721e-09
FBgn0266641::lncRNA:CR45148	6.38383	3.32112e-09
FBgn0037037::CG10588	1.47606	3.40447e-09
FBgn0266037::lncRNA:CR44802	6.85079	3.44183e-09
FBgn0034745::CG4329	3.65743	3.59215e-09
FBgn0025835::CG17707	3.61484	3.603e-09
FBgn0050267::asRNA:CR30267	8.62272	3.97973e-09
FBgn0035299::CG11815	6.89078	4.04036e-09
FBgn0285912::mah	2.15875	4.20999e-09
FBgn0267587::asRNA:CR45925	1.3922	4.21844e-09
FBgn0034580::Cht8	2.42736	4.53471e-09
FBgn0036978::Toll-9	1.89882	4.60668e-09
FBgn0267214::lncRNA:CR45654	6.9563	4.61519e-09
FBgn0037944::CG6923	1.04577	4.63669e-09
FBgn0037721::CG9427	2.41615	4.72623e-09
FBgn0267481::asRNA:CR45831	2.2379	4.7494e-09
FBgn0266372::asRNA:CR45016	3.71971	4.85128e-09
FBgn0000529::bsh	1.80964	4.94614e-09
FBgn0035260::CG7991	1.71728	5.02032e-09
FBgn0083951::CG34115	3.76031	5.07185e-09
FBgn0265760::lncRNA:CR44567	3.0068	5.15313e-09
FBgn0039688::Kul	1.02446	5.23832e-09
FBgn0262717::Skeletor	2.2499	5.32997e-09
FBgn0039734::Tace	2.51057	5.34576e-09
FBgn0035309::CG15879	1.08956	5.47657e-09
FBgn0030120::CG17440	1.8747	5.51689e-09
FBgn0050154::CG30154	3.77997	5.52721e-09
FBgn0039761::CG18404	3.56402	5.63641e-09
FBgn0010015::CanA1	3.51562	5.66718e-09
FBgn0261927::lncRNA:CR42794	6.31009	5.92428e-09
FBgn0052521::CG32521	1.50883	5.9839e-09
FBgn0036490::CG6888	5.54878	6.05998e-09
FBgn0264494::CG17646	1.99535	6.18624e-09
FBgn0034275::CG5002	2.58022	6.30051e-09
FBgn0051287::CG31287	2.55632	6.55341e-09
FBgn0035776::CG8564	3.65188	6.69358e-09
FBgn0033154::CG1850	2.77944	6.94494e-09
FBgn0053271::CG33271	6.58772	7.03517e-09
FBgn0003430::slp1	3.89542	7.18243e-09
FBgn0001099::gdl	1.56424	7.25878e-09
FBgn0033271::CG8708	2.87842	7.35311e-09
[truncated: 1,457 more rows]

## Sheet: B.S2-high
Gene	log2FoldChange(D17/S2)	padj
FBgn0037225::TwdlG	-6.0871	0
FBgn0015575::alpha-Est7	-7.21704	0
FBgn0037515::Sp7	-7.13252	0
FBgn0037548::CG7900	-5.63234	0
FBgn0051116::ClC-a	-7.13682	0
FBgn0038105::yellow-f2	-6.06338	0
FBgn0053329::Sp212	-6.5213	0
FBgn0038243::CG8066	-5.65273	0
FBgn0038291::CG3984	-7.1499	0
FBgn0038294::Mf	-8.99129	0
FBgn0038720::CG6231	-6.90995	0
FBgn0261550::CG42668	-2.83285	0
FBgn0038832::CG15695	-7.93154	0
FBgn0017590::klg	-7.0315	0
FBgn0051145::CG31145	-6.75755	0
FBgn0020647::KrT95D	-3.75747	0
FBgn0259233::CG42331	-7.15812	0
FBgn0039321::CG10550	-7.96329	0
FBgn0039613::Nepl20	-7.30036	0
FBgn0027578::Nepl21	-8.12486	0
FBgn0263236::SP1029	-6.25794	0
FBgn0000276::CecA1	-8.08342	0
FBgn0052344::CG32344	-2.62915	0
FBgn0035147::Gale	-6.6616	0
FBgn0264475::lncRNA:CR43883	-5.64	0
FBgn0035608::blanks	-5.86374	0
FBgn0052412::QC	-4.2588	0
FBgn0035917::Zasp66	-8.19173	0
FBgn0035975::PGRP-LA	-6.12095	0
FBgn0040813::Nplp2	-9.09599	0
FBgn0036765::CG7408	-9.27772	0
FBgn0036806::Cyp12c1	-8.35671	0
FBgn0020389::Papss	-2.53559	0
FBgn0033196::CG1358	-4.905	0
FBgn0286782::flz	-7.44347	0
FBgn0005614::trpl	-8.09353	0
FBgn0262817::CG43188	-8.72794	0
FBgn0034716::Oatp58Dc	-8.70825	0
FBgn0003159::CG2841	-6.5361	0
FBgn0000542::ec	-7.41006	0
FBgn0265575::yin	-4.97313	0
FBgn0029955::CG15478	-8.34661	0
FBgn0019660::lncRNA:roX2	-5.96184	0
FBgn0029095::aru	-5.07577	0
FBgn0041150::hoe1	-3.3405	0
FBgn0016075::vkg	-7.63325	0
FBgn0000299::Col4a1	-7.50891	0
FBgn0031913::CG5958	-7.96304	0
FBgn0032024::CG14273	-6.08017	0
FBgn0001114::Glt	-7.14495	0
FBgn0052985::CG32985	-4.54312	0
FBgn0032218::CG5381	-4.97482	0
FBgn0032364::CG4970	-6.24691	0
FBgn0020415::Idgf2	-7.15915	0
FBgn0263504::lncRNA:CR43493	-5.1617	2.75038e-304
FBgn0085390::Dgk	-4.72034	1.08102e-302
FBgn0034198::CG11400	-7.4223	1.78064e-300
FBgn0052638::CG32638	-2.10568	4.44072e-299
FBgn0053307::CG33307	-8.24182	1.26078e-292
FBgn0259246::brp	-5.16717	3.03528e-292
FBgn0000489::Pka-C3	-7.66398	3.40653e-289
FBgn0038744::CG4733	-5.28729	2.67685e-288
FBgn0265767::zyd	-2.78108	1.21236e-284
FBgn0040600::CG13631	-5.54766	2.55982e-284
FBgn0036977::CG5665	-6.33691	9.65551e-281
FBgn0010225::Gel	-2.67503	2.67863e-279
FBgn0028491::CG2930	-3.603	9.7992e-276
FBgn0035708::axed	-3.59076	1.80684e-271
FBgn0010097::gammaTub37C	-5.17511	5.83352e-270
FBgn0037807::CG6293	-5.56857	9.29107e-270
FBgn0038652::CG7720	-3.84283	3.83685e-269
FBgn0003372::Sgs1	-8.14845	1.89799e-268
FBgn0011280::Obp19d	-6.1019	5.24361e-268
FBgn0266258::lncRNA:CR44953	-4.79662	2.41617e-260
FBgn0026718::Agpat2	-6.44942	3.98661e-257
FBgn0264775::CG44013	-8.27087	7.29577e-256
FBgn0038257::smp-30	-6.11871	2.83825e-254
FBgn0011722::Tig	-6.16133	3.0524e-254
FBgn0032773::fon	-5.78064	1.20865e-253
FBgn0028380::fal	-2.17843	1.30955e-252
FBgn0013771::Cyp6a9	-5.50126	4.10257e-245
FBgn0032075::Tsp29Fb	-4.28805	3.77369e-244
FBgn0267622::asRNA:CR45960	-7.53036	7.53109e-243
FBgn0028543::NimB2	-5.10316	3.22782e-224
FBgn0267975::vib	-1.74513	4.46012e-222
FBgn0085412::CG34383	-4.19621	6.7311e-220
FBgn0035571::CG12493	-2.81343	2.2113e-219
FBgn0034051::Mlf	-1.56642	1.67394e-218
FBgn0027610::Dic1	-1.91393	1.4742e-214
FBgn0020416::Idgf1	-7.5088	1.48171e-212
FBgn0030816::CG16700	-6.32163	1.62729e-212
FBgn0263390::Nha2	-6.87155	5.44167e-209
FBgn0002931::net	-5.98039	1.31433e-205
FBgn0031918::CG6055	-5.07494	4.46468e-205
FBgn0032602::ppk17	-7.04307	1.36223e-204
FBgn0032774::CG17549	-3.86453	1.04043e-202
FBgn0033423::Alp6	-5.22513	4.64394e-201
FBgn0033446::CG1648	-2.70215	2.92565e-200
FBgn0264574::Glut1	-4.32206	3.52312e-200
FBgn0261262::CG42613	-5.2358	8.49888e-200
FBgn0034166::CG6472	-6.50233	8.36427e-196
FBgn0000018::abo	-1.692	2.18701e-194
FBgn0036116::CG7888	-8.30689	5.83475e-191
FBgn0034387::Cyp12b2	-4.58406	9.36341e-190
FBgn0250821::CG14644	-7.04468	9.68252e-189
FBgn0031220::CG4822	-2.85829	1.24282e-188
FBgn0034583::CG10527	-3.66648	1.247e-188
FBgn0039655::CG14507	-6.22571	3.25359e-188
FBgn0086200::CR42490	-5.66689	5.23446e-187
FBgn0038460::CG18622	-4.08641	4.01575e-186
FBgn0030616::RpL37a	-2.13497	7.90345e-186
FBgn0051974::CG31974	-4.28621	1.09746e-185
FBgn0265140::Meltrin	-2.17806	6.44333e-185
FBgn0038865::cDIP	-7.8728	5.11052e-183
FBgn0085466::CG34437	-7.84766	1.59997e-180
FBgn0051431::CG31431	-4.57443	8.20935e-180
FBgn0263079::CG43338	-4.0526	3.98885e-179
FBgn0032322::CG16743	-7.53232	7.52686e-179
FBgn0262483::Rbp	-6.74061	3.83697e-175
FBgn0001404::egh	-1.30171	6.21664e-175
FBgn0040079::pkaap	-2.37271	1.16478e-174
FBgn0036851::CG14082	-7.24328	8.99762e-174
FBgn0038747::RhoGAP92B	-1.68089	1.34194e-173
FBgn0030334::Karl	-4.55254	2.26434e-173
FBgn0031649::hoe2	-4.76441	3.07433e-173
FBgn0029525::CG18273	-1.5009	3.68478e-173
FBgn0031389::CG4259	-7.93557	2.38254e-169
FBgn0086450::su(r)	-5.73186	1.48536e-168
FBgn0036891::CG9372	-2.41087	2.75386e-168
FBgn0035144::Kah	-5.84102	5.50207e-166
FBgn0030748::Traf-like	-4.5393	7.73787e-165
FBgn0011828::Pxn	-4.67342	6.82045e-164
FBgn0052423::shep	-1.46229	1.15627e-163
FBgn0003890::betaTub97EF	-4.50754	1.23036e-163
FBgn0035121::Tudor-SN	-1.94419	6.66916e-163
FBgn0263829::CG34334	-2.48762	9.44819e-163
FBgn0041710::yellow-f	-3.97382	6.7129e-162
FBgn0032387::CG16965	-7.89476	8.3672e-162
FBgn0030234::CG15211	-3.61368	4.94238e-161
FBgn0032482::Pect	-2.97055	1.12174e-160
FBgn0031449::CG31689	-4.10766	4.5628e-159
FBgn0038612::cona	-7.86832	7.20731e-159
FBgn0036913::Usp32	-1.99874	2.32866e-157
FBgn0035383::CPT2	-1.29221	4.22206e-157
FBgn0034997::CG3376	-3.73669	1.50357e-156
FBgn0051436::CG31436	-3.89922	6.08921e-156
FBgn0015905::ast	-1.36507	2.00987e-155
FBgn0032668::CG17681	-6.5082	4.19853e-155
FBgn0039225::Ets96B	-7.90632	5.59366e-155
FBgn0036461::Zip71B	-5.31458	8.00337e-155
FBgn0250871::pot	-5.87859	5.95945e-154
FBgn0027592::MED15	-1.63794	1.51154e-153
FBgn0033368::CG13743	-6.91929	1.8636e-153
FBgn0260799::p120ctn	-1.78289	2.71678e-152
FBgn0004919::gol	-4.45368	5.68431e-152
FBgn0286890::lncRNA:CR46409	-9.15701	2.37765e-151
FBgn0001311::kkv	-5.74524	2.78946e-150
FBgn0002564::Lsp1gamma	-5.52296	3.04419e-150
FBgn0028671::Vha100-1	-1.57555	4.14152e-149
FBgn0030581::CG14408	-2.6766	6.86237e-149
FBgn0034528::CG11180	-1.18937	9.68017e-149
FBgn0045063::fdl	-1.43357	6.58268e-148
FBgn0038099::CG7091	-8.04026	1.14237e-146
FBgn0264776::CG44014	-6.23414	2.41336e-145
FBgn0039690::Gnpnat	-2.64849	3.39535e-145
FBgn0003204::ras	-1.6186	8.63611e-145
FBgn0001104::Galphai	-1.05309	8.65298e-144
FBgn0038680::Cyp12a5	-8.75756	1.07154e-143
FBgn0031530::Pgant2	-3.31834	1.00966e-142
FBgn0037750::Whamy	-2.90896	4.95513e-141
FBgn0000277::CecA2	-7.55558	3.86722e-140
FBgn0261445::sgl	-3.32167	7.19688e-140
FBgn0259740::CG42394	-4.48938	4.50872e-139
FBgn0034145::CG5065	-7.89911	9.7528e-139
FBgn0039640::CG14516	-4.42014	4.34707e-138
FBgn0010388::Dro	-7.4018	4.90555e-138
FBgn0031850::Tsp	-6.07815	1.27171e-137
FBgn0030576::CG15890	-8.05146	2.68118e-135
FBgn0033388::CG8046	-5.86931	6.73524e-135
FBgn0029608::CG3091	-3.61528	1.31235e-132
FBgn0039959::CG17514	-1.70564	2.39553e-132
FBgn0026417::Hus1-like	-3.31462	1.74967e-131
FBgn0286928::CR46425	-6.34257	4.11451e-130
FBgn0000473::Cyp6a2	-4.84092	8.77763e-130
FBgn0024997::CG2681	-2.41021	5.32571e-129
FBgn0003429::slo	-5.38114	1.15179e-128
FBgn0058354::CR40354	-3.47444	1.63397e-128
FBgn0033579::CG13229	-3.77062	4.18669e-128
FBgn0259228::C3G	-2.19658	4.32274e-128
FBgn0004511::dy	-5.90656	6.75823e-128
FBgn0041182::Tep2	-4.31942	1.79354e-127
FBgn0028514::CG4793	-5.80792	1.25795e-126
FBgn0040334::Tsp3A	-1.44046	1.38249e-126
FBgn0050428::CG30428	-9.15329	9.40831e-126
FBgn0031299::CG4629	-4.46482	2.53983e-125
FBgn0085395::Shawl	-6.97411	1.94909e-124
FBgn0033387::CG8008	-5.64321	3.76007e-124
FBgn0019661::lncRNA:roX1	-3.6937	6.4589e-124
FBgn0001330::kz	-1.70131	7.94157e-124
FBgn0000094::Anp	-4.82341	1.59512e-123
FBgn0038190::CG9926	-5.8251	1.73164e-123
FBgn0031914::CG5973	-6.44791	6.81069e-123
FBgn0020414::Idgf3	-5.17866	1.50508e-122
FBgn0038349::AOX3	-5.07272	8.53859e-121
FBgn0053558::mim	-2.44674	1.06419e-120
FBgn0003463::sog	-4.71908	5.55467e-120
FBgn0037429::Osi19	-5.96128	2.35418e-118
FBgn0046763::CG17278	-3.01356	3.63489e-118
FBgn0036927::Gabat	-2.76518	3.97391e-118
FBgn0050089::CG30089	-2.5456	6.13532e-118
FBgn0039897::CG1674	-1.96288	2.09194e-117
FBgn0030583::CG14410	-6.11652	2.72084e-117
FBgn0034255::Oxp	-3.33743	3.23039e-117
FBgn0038450::CG17560	-8.43281	8.75359e-117
FBgn0034407::DptB	-6.95182	1.89812e-116
FBgn0026252::msk	-1.3781	2.57024e-116
FBgn0259749::mmy	-1.31306	8.1473e-116
FBgn0002926::ndl	-5.93606	3.35559e-115
FBgn0003495::spz	-3.76003	1.26779e-114
FBgn0003996::w	-4.92876	1.38758e-114
FBgn0028375::heix	-1.70715	2.3354e-114
FBgn0265191::Gyg	-2.75577	2.35556e-114
FBgn0036842::Ugt316A1	-1.17097	3.48868e-114
FBgn0038473::Ns1	-1.22636	7.98071e-114
FBgn0052649::Coq8	-1.30915	1.18097e-113
FBgn0027509::TBCD	-1.28374	5.83876e-113
FBgn0039844::CG1607	-5.28292	1.56063e-112
FBgn0024177::zpg	-7.15628	4.06684e-112
FBgn0052237::CG32237	-4.65051	8.32632e-112
FBgn0267978::ap	-5.26308	1.91823e-111
FBgn0034013::unc-5	-2.453	4.30292e-111
FBgn0043806::CG32032	-2.36374	1.14468e-110
FBgn0022288::l(2)09851	-1.77335	1.26285e-110
FBgn0065032::Arpc3B	-5.2951	1.97329e-110
FBgn0038463::CG3534	-1.73131	3.66474e-110
FBgn0265991::Zasp52	-2.25512	5.0671e-108
FBgn0040395::Unc-76	-2.04679	7.83905e-108
FBgn0052984::CG32984	-2.84798	2.97793e-107
FBgn0264267::asRNA:CR43767	-8.62779	4.16852e-107
FBgn0034194::CG15611	-3.07661	4.29237e-107
FBgn0027585::CG8740	-5.79077	1.77868e-106
FBgn0051216::Naam	-2.10968	6.88112e-106
FBgn0003278::RpI135	-2.31736	1.39929e-105
FBgn0283651::CG46301	-7.17085	1.42893e-105
FBgn0039705::Atg16	-1.12064	1.93457e-105
FBgn0039929::CG11076	-2.15827	1.19725e-104
FBgn0030468::CG1622	-1.38846	1.84164e-104
FBgn0023510::Rbcn-3B	-1.61019	3.57813e-104
FBgn0003499::sr	-3.7012	6.73349e-104
FBgn0053094::Synd	-1.32591	9.67106e-104
FBgn0014411::Vps26	-1.30123	1.78004e-103
FBgn0011603::ine	-4.2239	1.82283e-103
FBgn0085376::CG34347	-3.79776	2.64315e-103
FBgn0051140::CG31140	-4.1572	4.30967e-103
FBgn0033065::Cyp6w1	-7.33299	1.95379e-102
FBgn0052485::CG32485	-1.92918	3.7909e-102
FBgn0037105::S1P	-1.66413	2.37209e-101
FBgn0035976::PGRP-LC	-5.57104	4.66282e-101
FBgn0032350::CG6287	-4.38264	8.95739e-101
FBgn0037163::laza	-5.88748	1.61174e-99
FBgn0250816::AGO3	-2.75338	4.35329e-99
FBgn0030061::CG1785	-1.43485	4.53225e-99
FBgn0084049::CR41440	-2.82812	1.08737e-98
FBgn0262057::Spn77Ba	-4.09969	1.30434e-98
FBgn0035541::CG15019	-1.60147	3.22638e-98
FBgn0037513::pyd3	-2.84963	4.08119e-98
FBgn0000146::aub	-2.5656	4.08119e-98
FBgn0000256::capu	-4.09799	5.36442e-98
FBgn0029687::Vap33	-1.28569	8.87495e-98
FBgn0000278::CecB	-7.31331	1.49844e-97
FBgn0034396::CG15097	-4.89456	2.36639e-97
FBgn0030611::CG15027	-2.77371	3.09395e-97
FBgn0037551::Arl8	-2.339	3.15347e-97
FBgn0261349::Mst36Fb	-2.3278	1.38726e-96
FBgn0034199::Gbp1	-2.44847	1.42665e-96
FBgn0085732::CR40190	-3.6227	1.66491e-96
FBgn0027066::Eb1	-1.44072	3.95795e-96
FBgn0026179::siz	-1.82979	4.57887e-96
FBgn0033900::CysRS-m	-1.396	9.46385e-96
FBgn0022935::D19A	-2.05796	1.0052e-95
FBgn0284251::l(2)05287	-1.37117	1.45617e-95
FBgn0031644::CG15625	-2.4493	1.78685e-95
FBgn0023527::CG3071	-1.79994	2.50478e-95
FBgn0038681::Cyp12a4	-8.26519	3.19568e-95
FBgn0032925::CG9246	-1.31561	8.45934e-95
FBgn0040350::CG3690	-6.66122	2.14584e-94
FBgn0267384::Ubc7	-1.04828	5.41739e-94
FBgn0003475::spir	-2.89952	6.51025e-94
FBgn0026315::Ugt35A1	-3.93418	7.33484e-94
FBgn0261283::SREBP	-1.40232	4.51469e-93
FBgn0051098::CG31098	-1.52625	1.04934e-92
FBgn0022787::Hel89B	-1.06337	2.42318e-92
FBgn0266408::lncRNA:CR45048	-4.21431	4.84182e-92
FBgn0015286::Rala	-1.79025	1.2781e-91
FBgn0266465::GckIII	-1.22198	3.01813e-91
FBgn0036035::CG18178	-1.50361	8.47909e-91
FBgn0038704::CG5316	-1.39104	1.09742e-90
FBgn0028500::Rich	-1.3902	1.16209e-90
FBgn0030720::CG8939	-1.47611	1.39953e-90
FBgn0031620::CG11929	-5.22722	5.63964e-90
FBgn0039709::Cad99C	-5.02368	9.15348e-90
FBgn0034491::Hsl	-1.48198	2.3486e-89
FBgn0033538::CG11883	-2.80299	2.52632e-89
FBgn0085380::CG34351	-6.01865	3.65825e-89
FBgn0033033::scaf	-4.31315	2.09228e-88
FBgn0037715::CG9399	-1.35177	5.98911e-88
FBgn0085421::Epac	-4.00708	1.5764e-87
FBgn0267202::lncRNA:CR45642	-5.38792	2.31655e-87
FBgn0026760::Tehao	-3.86477	4.06226e-87
FBgn0037698::CG16779	-5.37856	9.31463e-87
FBgn0003512::Sry-delta	-1.09502	9.76009e-87
FBgn0267027::lncRNA:CR45471	-2.85635	1.19856e-86
FBgn0027084::LysRS	-1.0424	4.84273e-86
FBgn0029785::RpL35	-1.80816	7.01183e-86
FBgn0051370::CG31370	-4.15222	1.79787e-85
FBgn0035146::CG13893	-2.45399	2.00568e-85
FBgn0036886::CG9300	-1.47559	2.70619e-85
FBgn0031879::uif	-6.14388	2.71172e-85
FBgn0034612::CG10505	-2.75558	3.55289e-85
FBgn0010217::ATPsynbeta	-1.46626	3.84353e-85
FBgn0053926::CG33926	-2.83826	4.1459e-85
FBgn0033763::CG8646	-3.66128	4.91673e-85
FBgn0261803::CG42749	-4.1201	1.34044e-84
FBgn0035626::lin-28	-7.27745	1.63653e-84
FBgn0035137::CG1233	-1.30218	2.00674e-84
FBgn0031621::Elba3	-4.81933	3.80551e-84
FBgn0031622::CG3251	-5.34993	9.43968e-84
FBgn0005616::msl-2	-1.72894	1.04175e-83
FBgn0029131::Debcl	-1.59261	1.31378e-83
FBgn0032798::CG10132	-5.08717	1.31378e-83
FBgn0034401::MetRS	-1.20018	1.37334e-83
FBgn0027070::Ugt36E1	-7.14331	2.25799e-83
FBgn0039694::fig	-4.24532	2.32902e-83
FBgn0016032::lbm	-2.81545	3.26941e-83
FBgn0030340::CG15740	-8.32133	3.44804e-83
FBgn0040011::Slmap	-1.52081	4.28334e-83
FBgn0266756::btsz	-4.30174	4.7078e-83
FBgn0262563::CG43103	-5.40141	6.02355e-83
FBgn0004240::DptA	-6.43778	7.75348e-83
FBgn0032731::Swip-1	-1.14319	9.76697e-83
FBgn0025781::Cdc16	-1.80012	1.26238e-82
FBgn0024980::Syx4	-3.35679	1.30211e-82
FBgn0023479::teq	-2.99693	2.81178e-82
FBgn0031910::CG15818	-5.98701	5.16972e-82
FBgn0083949::side-III	-6.40553	6.76467e-82
FBgn0039588::mIF2	-1.1234	1.11246e-81
FBgn0034697::GM130	-1.92536	2.28232e-81
FBgn0043578::PGRP-SB1	-4.60454	8.69587e-81
FBgn0086679::p	-1.21563	1.03421e-80
FBgn0039636::Atg14	-1.25375	1.05254e-80
FBgn0033494::KCNQ	-3.51477	1.11207e-80
FBgn0030362::regucalcin	-3.8274	1.81926e-80
FBgn0031296::CG4415	-3.5435	2.29576e-80
FBgn0022699::D19B	-1.94502	2.93511e-80
FBgn0035173::CG13907	-1.98223	3.61692e-80
FBgn0034638::CG10433	-3.06173	4.35736e-80
FBgn0028484::Ack	-1.51404	5.37949e-80
FBgn0053196::dpy	-3.71545	5.85354e-80
FBgn0029672::CG2875	-1.22916	7.21208e-80
FBgn0004449::Ten-m	-1.92537	9.7252e-80
FBgn0052532::CG32532	-4.59917	1.33386e-79
FBgn0035674::CG13295	-1.5583	1.57298e-79
FBgn0029676::HIP-R	-1.58442	6.22752e-79
FBgn0031401::papi	-1.2454	1.02938e-78
FBgn0029771::CG12730	-2.11654	1.08754e-78
FBgn0031392::AIF	-1.26644	1.08926e-78
FBgn0022359::Sodh-2	-2.75434	1.48386e-78
FBgn0041581::AttB	-5.05177	1.48575e-78
FBgn0037549::CG7878	-2.28452	2.58904e-78
FBgn0034073::CG8414	-1.09465	1.89269e-77
FBgn0029092::ced-6	-2.08922	2.73945e-77
FBgn0040271::Sulf1	-2.69778	5.09821e-77
FBgn0004611::Plc21C	-2.48082	6.02705e-77
FBgn0261938::mtRNApol	-1.5464	6.52064e-77
FBgn0036330::CG11263	-2.72096	8.31043e-77
FBgn0267201::lncRNA:CR45641	-5.16342	9.47882e-77
FBgn0004876::cdi	-2.07394	1.11321e-76
FBgn0267385::PyK	-1.74876	1.15789e-76
FBgn0028744::CG5033	-1.402	1.74353e-76
FBgn0037562::Nazo	-3.08802	1.93198e-76
FBgn0032946::nrv3	-2.7152	2.73074e-76
FBgn0033644::Tret1-2	-5.44458	4.87666e-76
FBgn0261703::gce	-2.35512	1.14704e-75
FBgn0035149::MED30	-2.34729	2.8438e-75
FBgn0052407::CG32407	-2.78117	2.86929e-75
FBgn0035949::CG13314	-5.43831	3.06837e-75
FBgn0267759::lncRNA:CR46090	-4.92335	8.96618e-75
FBgn0029895::CG14441	-1.59185	1.78893e-74
FBgn0037073::Tsr1	-1.54944	2.65099e-74
FBgn0050456::CG30456	-1.92391	3.25791e-74
FBgn0035593::CG4603	-1.2174	3.85581e-74
FBgn0034447::CG7744	-1.50156	4.09121e-74
FBgn0038550::CG17801	-4.47896	4.97546e-74
FBgn0051151::wge	-1.93826	4.97546e-74
FBgn0052365::CG32365	-2.70165	8.73812e-74
FBgn0034708::Vps35	-1.18096	1.45114e-73
FBgn0263413::lncRNA:CR43459	-2.76321	1.67037e-73
FBgn0001145::Gs2	-3.23443	2.61475e-73
FBgn0261588::pdm3	-5.11878	3.0122e-73
FBgn0027343::fz3	-3.52866	4.25726e-73
FBgn0260858::Ykt6	-1.35396	6.11792e-73
FBgn0000578::ena	-1.57552	7.2349e-73
FBgn0015714::Cyp6a17	-2.32741	1.37829e-72
FBgn0085386::CG34357	-3.05906	1.46942e-72
FBgn0035189::CG9119	-3.25815	2.66403e-72
FBgn0262518::Rab8	-1.36372	2.66403e-72
FBgn0030354::Upf1	-1.1514	3.08864e-72
FBgn0033469::CG12133	-7.27248	6.1677e-72
FBgn0039411::dysf	-7.86107	6.6304e-72
FBgn0025741::PlexA	-1.14027	7.6341e-72
FBgn0036834::CG6836	-2.92665	7.8278e-72
FBgn0030391::Rab40	-1.61838	9.03994e-72
FBgn0038198::Npc2b	-5.1744	1.84948e-71
FBgn0037228::CG1092	-4.5554	2.22861e-71
FBgn0027518::Wdr24	-1.64666	2.65012e-71
FBgn0263231::bel	-1.09987	2.68017e-71
FBgn0038462::CG17556	-2.37626	2.70207e-71
FBgn0003277::RpII215	-1.55065	3.34949e-71
FBgn0264389::opm	-1.06499	3.38212e-71
FBgn0039965::Coa7	-1.11249	8.05923e-71
FBgn0052085::CG32085	-3.50869	1.20146e-70
FBgn0033921::tej	-5.19976	1.4724e-70
FBgn0036741::anchor	-1.49637	1.64185e-70
FBgn0033454::CG1671	-1.87101	3.29615e-70
FBgn0039094::CG10184	-4.94072	4.7869e-70
FBgn0033113::Spn42Dc	-1.90188	7.81893e-70
FBgn0267665::lncRNA:CR46003	-5.15739	1.88335e-69
FBgn0037137::Nopp140	-1.47859	1.96964e-69
FBgn0027835::Dp1	-1.35686	2.72025e-69
FBgn0004167::kst	-4.48102	3.19247e-69
FBgn0050345::CG30345	-1.93411	3.94324e-69
FBgn0035145::MED14	-1.48386	4.21819e-69
FBgn0045852::ham	-2.67434	5.87803e-69
FBgn0004629::Cys	-3.01639	5.96407e-69
FBgn0035152::CG3386	-1.57839	1.56157e-68
FBgn0013750::Arf51F	-1.41313	1.63677e-68
FBgn0013949::Elal	-5.2525	4.01438e-68
FBgn0262473::Tl	-2.21074	4.62074e-68
FBgn0029639::CG14419	-7.23228	1.63044e-67
FBgn0052343::Atac3	-1.1784	1.80488e-67
FBgn0032782::Rab9	-1.83086	2.06609e-67
FBgn0040505::Alk	-2.39447	5.39664e-67
FBgn0014865::Mtk	-7.01006	5.76809e-67
FBgn0264819::asRNA:CR44027	-5.94643	6.96913e-67
FBgn0014388::sty	-1.576	1.1388e-66
FBgn0010770::ppan	-1.09923	1.25798e-66
FBgn0035141::Cypl	-1.6207	1.61994e-66
FBgn0010747::Srp54k	-1.5151	1.69865e-66
FBgn0052301::CG32301	-8.74461	1.71342e-66
FBgn0040670::e(y)2b	-2.20103	1.82146e-66
FBgn0038721::subdued	-1.64242	2.13407e-66
FBgn0039006::Cyp6d4	-1.22118	2.36898e-66
FBgn0033897::Rcd1	-1.11583	4.7572e-66
FBgn0034282::Mapmodulin	-1.29238	1.31563e-65
FBgn0266084::Fhos	-1.64999	1.3498e-65
FBgn0259227::CG42327	-1.88052	1.43849e-65
FBgn0015589::Apc	-1.34144	1.64941e-65
FBgn0037276::CG17387	-4.74535	1.73286e-65
FBgn0032470::Ttc30	-1.78663	2.11176e-65
FBgn0051451::lncRNA:CR31451	-1.91952	3.88449e-65
FBgn0038407::CG6126	-2.63353	6.15897e-65
FBgn0264078::Flo2	-2.36552	6.95907e-65
FBgn0263510::nclb	-1.80579	7.23546e-65
FBgn0043791::phu	-5.71027	8.20512e-65
FBgn0011274::Dif	-1.6077	2.15907e-64
FBgn0035150::Rev1	-1.46447	4.04993e-64
FBgn0031663::CG8891	-1.63657	5.59815e-64
FBgn0058006::CG40006	-4.29165	6.82389e-64
FBgn0039612::Nepl19	-3.65788	6.89896e-64
FBgn0284257::Ttd14	-1.24538	8.64805e-64
FBgn0031313::CG5080	-1.77935	9.35927e-64
FBgn0262979::lncRNA:CR43287	-3.84765	9.95349e-64
FBgn0034406::Jheh3	-2.49466	2.78863e-63
FBgn0000250::cact	-1.07729	2.79214e-63
FBgn0038692::Gdn1	-1.1764	2.83681e-63
FBgn0040370::CG13375	-4.64464	2.86577e-63
FBgn0286827::lncRNA:CR43334	-1.59748	3.69078e-63
FBgn0028886::CG15279	-7.10307	3.97628e-63
FBgn0029880::CG14443	-3.3342	4.17627e-63
FBgn0000183::BicD	-1.30838	5.11754e-63
FBgn0035977::PGRP-LF	-2.96662	7.31282e-63
FBgn0053516::dpr3	-6.81917	1.61001e-62
FBgn0000247::ca	-1.12599	1.88289e-62
FBgn0012042::AttA	-7.10065	2.06785e-62
FBgn0025634::CG13367	-1.17511	2.15988e-62
FBgn0034085::Ptp52F	-2.56608	2.32316e-62
FBgn0034715::Oatp58Db	-7.06124	2.44162e-62
FBgn0053505::U3-55K	-1.331	4.36723e-62
FBgn0260399::gwl	-1.30858	6.45409e-62
FBgn0031292::CG15824	-5.04959	6.84799e-62
FBgn0020445::E23	-3.95474	7.00893e-62
FBgn0028424::JhI-26	-1.99276	7.57956e-62
FBgn0036485::FucTA	-3.76737	1.38223e-61
FBgn0035691::CG7386	-1.93729	2.64682e-61
FBgn0038947::Sar1	-1.01479	2.70298e-61
FBgn0030085::CG6999	-2.21583	3.89133e-61
FBgn0015766::Msr-110	-3.62789	4.2377e-61
FBgn0040066::wds	-1.41583	7.65743e-61
FBgn0023536::CG3156	-1.13402	7.94078e-61
FBgn0035861::CG7213	-3.1415	9.19008e-61
FBgn0033079::Fmo-2	-3.02282	9.51817e-61
FBgn0261286::Mat89Ba	-1.61354	1.2593e-60
FBgn0030668::CG8128	-1.72675	1.55464e-60
FBgn0027330::l(1)G0020	-1.59914	1.72737e-60
FBgn0032727::CG10623	-1.22179	1.73556e-60
FBgn0030630::CG12608	-1.43224	2.12966e-60
FBgn0027348::bgm	-2.53546	2.38048e-60
FBgn0001341::Mybbp1A	-1.74221	2.43152e-60
FBgn0263342::lncRNA:CR43423	-3.03078	6.4774e-60
FBgn0035216::CG9168	-8.63107	9.50569e-60
FBgn0002413::dco	-1.16171	1.34976e-59
FBgn0265356::tn	-4.31797	1.49093e-59
FBgn0030884::CG6847	-1.599	1.60019e-59
FBgn0050046::CG30046	-2.94042	1.95318e-59
FBgn0034707::MED16	-2.15765	2.4376e-59
FBgn0030344::Nrd1	-1.31444	2.614e-59
FBgn0263659::lncRNA:CR43650	-2.92489	4.07245e-59
FBgn0005677::dac	-3.25107	6.70107e-59
FBgn0260987::vtd	-1.20041	8.75529e-59
FBgn0028894::GMF	-1.65199	9.61211e-59
FBgn0039478::Nep5	-3.92062	2.97584e-58
FBgn0036514::CG12301	-1.11398	4.88915e-58
FBgn0029689::CG6428	-1.33728	5.65051e-58
FBgn0038053::CG18549	-1.55748	6.86577e-58
FBgn0041191::Rheb	-1.2836	7.83783e-58
FBgn0266409::CG45049	-1.38238	8.30679e-58
FBgn0014010::Rab5	-1.18241	1.29878e-57
FBgn0264572::asRNA:CR43944	-1.49592	1.3042e-57
FBgn0030654::CG15643	-1.4918	1.34845e-57
FBgn0035162::Sf3b3	-1.36149	1.61843e-57
FBgn0085440::Lgr4	-4.62529	2.68421e-57
FBgn0266202::asRNA:CR44897	-5.56251	2.76384e-57
FBgn0004380::Klp64D	-1.6085	3.63705e-57
FBgn0029801::CG15771	-1.35667	3.63859e-57
FBgn0040309::Jafrac1	-1.335	5.00083e-57
FBgn0030499::CG11178	-1.43857	9.03121e-57
FBgn0036844::Mkp3	-1.57893	1.29787e-56
FBgn0040609::CG3348	-3.44719	1.49069e-56
FBgn0030993::Mec2	-1.5372	1.62248e-56
FBgn0086358::Tab2	-1.38591	2.3802e-56
FBgn0265419::lncRNA:CR44331	-3.79779	2.63479e-56
FBgn0032082::CG18088	-3.9444	3.81726e-56
FBgn0014380::RhoL	-2.14334	4.73192e-56
FBgn0026630::nes	-1.07255	4.98605e-56
FBgn0031701::TotM	-5.37705	4.99865e-56
FBgn0286506::Mpi	-1.24734	9.73478e-56
FBgn0285910::VhaAC39-1	-1.6296	1.04293e-55
FBgn0013810::Dhc36C	-3.14671	1.24532e-55
FBgn0014009::Rab2	-1.53931	2.35019e-55
FBgn0039943::CG17168	-1.48337	3.7588e-55
FBgn0266376::lncRNA:CR45018	-1.59743	3.86043e-55
FBgn0037061::CG12975	-1.94012	5.47984e-55
FBgn0028662::VhaPPA1-1	-1.2591	1.01035e-54
FBgn0038063::Octbeta2R	-5.16044	1.13378e-54
FBgn0039644::rdog	-1.47901	3.12427e-54
FBgn0028734::Fmr1	-1.37805	4.2217e-54
FBgn0001297::kay	-1.87403	4.36969e-54
FBgn0054003::NimB3	-7.94484	7.1829e-54
FBgn0030406::CG1463	-1.65165	7.30268e-54
FBgn0267378::sau	-1.1764	8.36034e-54
FBgn0036463::Reck	-2.31839	8.88919e-54
FBgn0034971::Gpat4	-1.03061	9.61839e-54
FBgn0086782::amn	-4.20391	1.39594e-53
FBgn0040351::CG11638	-4.61852	1.8897e-53
FBgn0033756::CG17760	-5.26716	2.5155e-53
FBgn0029573::CG14770	-3.51505	4.17634e-53
FBgn0036551::CG17029	-3.03722	7.46749e-53
FBgn0052590::CG32590	-1.48513	1.16166e-52
FBgn0035586::Fitm	-1.43131	1.49959e-52
FBgn0037364::Rab23	-1.29603	1.91743e-52
FBgn0035791::CG8539	-6.92097	2.10786e-52
FBgn0053116::CG33116	-1.26863	2.32747e-52
FBgn0000253::Cam	-1.3048	3.13373e-52
FBgn0052040::CG32040	-3.33788	3.48843e-52
FBgn0038874::ETHR	-4.05608	1.0936e-51
FBgn0035379::spz5	-4.60453	1.53803e-51
FBgn0026702::l(1)G0045	-1.25087	2.65657e-51
FBgn0283461::Drs	-3.20456	2.81915e-51
FBgn0036311::CG17666	-4.13575	2.82026e-51
FBgn0030323::Vlet	-1.48538	3.90917e-51
FBgn0030435::CG4645	-1.36644	4.26598e-51
FBgn0030588::CG9521	-2.53284	4.66447e-51
FBgn0033055::Tbce	-1.03824	5.7839e-51
FBgn0039132::AP-1sigma	-1.1038	6.20079e-51
FBgn0001137::grk	-2.88068	8.4203e-51
FBgn0266028::asRNA:CR44793	-3.09778	1.07417e-50
FBgn0037550::CG9667	-2.0873	1.39429e-50
FBgn0266064::GlyS	-2.2048	1.58312e-50
FBgn0029755::Sas10	-1.46387	1.88552e-50
FBgn0264437::lncRNA:CR43855	-5.39139	2.44649e-50
FBgn0031304::CG4552	-1.0509	3.73405e-50
FBgn0266758::Esyt2	-2.88534	3.96503e-50
FBgn0037203::slif	-2.00133	7.34273e-50
FBgn0035592::CG10674	-1.22889	8.83063e-50
FBgn0014417::CG13397	-2.35334	1.04764e-49
FBgn0262127::kibra	-1.61878	1.286e-49
FBgn0052115::CG32115	-3.15887	1.31641e-49
FBgn0031998::SLC5A11	-2.86647	1.33433e-49
FBgn0030502::tth	-1.08437	1.36821e-49
FBgn0030467::CG1764	-1.51721	1.65916e-49
FBgn0038292::CG3987	-3.90745	2.62164e-49
FBgn0036952::CG6933	-7.79637	5.17956e-49
FBgn0038893::Archease	-1.29596	5.41529e-49
FBgn0034403::CG18190	-1.83123	9.11803e-49
FBgn0023535::arg	-3.63232	9.91441e-49
FBgn0013772::Cyp6a8	-4.46466	1.03979e-48
FBgn0015790::Rab11	-1.15941	1.31507e-48
FBgn0039804::CG15544	-2.70675	1.35316e-48
FBgn0003435::sm	-2.2547	2.72907e-48
FBgn0036926::CG7646	-1.69356	2.94887e-48
FBgn0002868::MtnA	-3.01639	4.76191e-48
FBgn0005671::Vha55	-1.65589	7.31922e-48
FBgn0032228::CG5367	-4.26574	9.04614e-48
FBgn0037606::CG8032	-1.24836	1.21322e-47
FBgn0260475::CG30059	-8.75204	1.29869e-47
FBgn0263077::CG43340	-1.99136	3.49416e-47
FBgn0025637::SkpA	-1.28775	7.39834e-47
FBgn0030638::CG11655	-2.07182	1.16435e-46
FBgn0261055::Sfp26Ad	-6.899	1.51477e-46
FBgn0036870::CG14095	-8.78902	2.31344e-46
FBgn0038746::Surf6	-1.63497	2.50946e-46
FBgn0034179::CG6805	-1.73489	3.60809e-46
FBgn0039698::CG7789	-1.46797	3.87172e-46
FBgn0035806::PGRP-SD	-4.31462	4.79903e-46
FBgn0266903::lncRNA:CR45363	-4.29052	1.07325e-45
FBgn0262736::Vha16-1	-1.68031	1.12248e-45
FBgn0042178::Apl	-2.43333	1.14245e-45
FBgn0039821::CG15556	-4.78599	1.34956e-45
FBgn0051769::CG31769	-4.543	1.8936e-45
FBgn0037552::CG7800	-2.16527	1.95359e-45
FBgn0040388::boi	-2.77416	2.96887e-45
FBgn0033448::hebe	-2.69092	4.80058e-45
FBgn0262887::lncRNA:CR43242	-1.72808	5.03043e-45
FBgn0024238::Fim	-1.54918	5.10737e-45
FBgn0033996::CG11807	-1.28586	7.10973e-45
FBgn0031378::CG15362	-2.48318	7.40031e-45
FBgn0030327::FucT6	-1.42778	7.4228e-45
FBgn0042175::CG18858	-1.41603	1.50461e-44
FBgn0014133::bif	-1.25676	1.60383e-44
FBgn0038034::Cyp9f3	-1.71589	1.77415e-44
FBgn0030658::CG7872	-1.29444	2.19239e-44
FBgn0042179::Ugt305A1	-5.32419	2.25669e-44
FBgn0033259::Tmem63	-1.16049	2.71111e-44
FBgn0038828::CG17270	-4.75402	3.10064e-44
FBgn0016059::Sema1b	-1.19528	3.31061e-44
FBgn0036945::Ssk	-4.09615	5.07754e-44
FBgn0003137::Ppn	-2.92698	5.88285e-44
FBgn0022069::Nnp-1	-1.27829	7.20764e-44
FBgn0033367::PPO2	-4.47901	7.47591e-44
FBgn0036403::CG6661	-3.53337	7.55109e-44
FBgn0259677::CG42346	-2.31147	1.84687e-43
FBgn0035799::CG14838	-5.44273	2.48804e-43
FBgn0033980::Cyp6a20	-2.70158	2.86586e-43
FBgn0000711::flw	-1.0309	2.92205e-43
FBgn0030610::CG9065	-1.47781	4.58152e-43
FBgn0262656::Myc	-1.80883	4.98795e-43
FBgn0261260::mgl	-1.87414	5.43542e-43
FBgn0035558::CG11357	-1.5438	5.91749e-43
FBgn0031703::CG12512	-4.69751	6.23199e-43
FBgn0264353::asRNA:CR43809	-5.14637	6.6076e-43
FBgn0267828::Fatp1	-1.51097	8.09688e-43
FBgn0042127::CG18789	-2.16014	8.65678e-43
FBgn0036382::CG13737	-6.9896	1.06105e-42
FBgn0041100::park	-1.65944	1.37424e-42
FBgn0260456::CG4806	-1.64257	2.94668e-42
FBgn0003117::pnr	-2.05866	3.76361e-42
FBgn0029167::Hml	-3.62005	4.06651e-42
FBgn0022338::dnk	-2.95906	4.07086e-42
FBgn0030838::CG5445	-1.27173	4.17958e-42
FBgn0259685::crb	-1.86759	4.31877e-42
FBgn0003256::rl	-1.19932	4.95608e-42
FBgn0003028::ovo	-2.41254	5.56752e-42
FBgn0033540::Elp2	-1.08702	5.94624e-42
FBgn0037229::CG9766	-5.31682	6.31792e-42
FBgn0051156::CG31156	-1.27798	6.74117e-42
FBgn0032032::CG17294	-1.49946	1.02172e-41
FBgn0032156::CG13124	-1.72267	1.03623e-41
FBgn0004882::orb	-2.99452	1.27771e-41
FBgn0032701::CG10341	-1.21718	1.67087e-41
FBgn0032004::CG8292	-2.36663	2.40029e-41
FBgn0265814::lncRNA:CR44603	-4.56283	3.65127e-41
FBgn0015380::drl	-3.21244	3.65798e-41
FBgn0043364::cbt	-1.5534	3.76546e-41
FBgn0038037::Cyp9f2	-1.01737	3.85274e-41
FBgn0003118::pnt	-1.80076	4.12056e-41
FBgn0036124::CG7839	-1.33618	4.42882e-41
FBgn0259736::CG42390	-2.02334	4.97684e-41
FBgn0052305::CG32305	-7.30584	5.8235e-41
FBgn0028746::CG18508	-1.46617	6.43575e-41
FBgn0033653::CG13192	-1.28287	6.81569e-41
FBgn0043362::bchs	-1.15253	6.9166e-41
FBgn0042146::CG18823	-7.68155	9.54613e-41
FBgn0014340::mof	-1.42063	1.01507e-40
FBgn0029763::Usp16-45	-1.12022	1.26329e-40
FBgn0036019::Or67b	-7.09357	1.75915e-40
FBgn0262515::VhaAC45	-1.22572	1.77582e-40
FBgn0024984::CG3457	-2.36395	1.81078e-40
FBgn0033578::BBS4	-5.64949	1.86599e-40
FBgn0028397::Tob	-2.40597	2.03672e-40
FBgn0063491::GstE9	-2.22968	2.20921e-40
FBgn0267278::asRNA:CR45714	-6.01556	2.34286e-40
FBgn0030603::CG5541	-2.17288	2.37724e-40
FBgn0042085::Bap170	-1.11824	2.47554e-40
FBgn0037051::CG10565	-1.13605	2.96739e-40
FBgn0035542::DOR	-2.06553	3.0321e-40
FBgn0085792::CR41509	-6.7235	3.90786e-40
FBgn0031337::CG14346	-5.55685	4.42783e-40
FBgn0052373::CG32373	-3.38447	4.60193e-40
FBgn0038686::CG5555	-1.02087	8.33545e-40
FBgn0036032::CG16711	-1.07063	8.6636e-40
FBgn0042213::CG18731	-1.86852	9.43939e-40
FBgn0039483::CG14259	-8.79131	1.11563e-39
FBgn0035355::CG16985	-2.53131	1.22375e-39
FBgn0032700::CG10338	-1.0024	1.56418e-39
FBgn0266633::asRNA:CR45140	-4.68791	1.86561e-39
FBgn0030504::CG2691	-1.45315	1.99926e-39
FBgn0259704::Nsun5	-1.8773	2.30107e-39
FBgn0050344::CG30344	-2.19921	2.40136e-39
FBgn0027334::l(1)G0004	-1.07937	2.5226e-39
FBgn0038436::Gyc89Db	-3.4912	2.87169e-39
FBgn0085220::Ufm1	-1.31603	3.25751e-39
FBgn0265417::CG44329	-4.78448	3.42852e-39
FBgn0086613::Ino80	-1.03227	3.43008e-39
FBgn0030660::CG8097	-1.34418	3.77994e-39
FBgn0260004::Snmp1	-4.02096	4.49543e-39
FBgn0050339::CG30339	-1.29173	4.50641e-39
FBgn0265967::lncRNA:CR44754	-2.9086	5.10232e-39
FBgn0033379::Mys45A	-1.19418	5.64286e-39
FBgn0037071::CG7632	-1.80516	5.70469e-39
FBgn0052311::zormin	-2.75265	7.17194e-39
FBgn0037166::CG11426	-1.99428	9.30006e-39
FBgn0039828::CG1542	-1.00168	9.81038e-39
FBgn0085786::CR41501	-2.17536	1.09475e-38
FBgn0035063::CG3594	-1.16547	1.19967e-38
FBgn0014949::btn	-1.76958	1.22183e-38
FBgn0039691::IntS11	-1.40408	1.232e-38
FBgn0267339::p38c	-2.61037	1.54059e-38
FBgn0267199::lncRNA:CR45639	-2.72542	2.32952e-38
FBgn0023395::Chd3	-1.08375	3.16608e-38
FBgn0261053::Cad86C	-1.91351	3.72424e-38
FBgn0051105::ppk22	-3.75402	3.72424e-38
FBgn0047205::lncRNA:CR32385	-2.68725	3.72424e-38
FBgn0034624::CG17974	-4.21969	4.02502e-38
FBgn0263452::lncRNA:CR43475	-4.94416	4.43474e-38
FBgn0037153::olf413	-4.49894	4.683e-38
FBgn0042104::CG18747	-4.72382	5.89144e-38
FBgn0034417::CG15117	-3.74027	5.8955e-38
FBgn0050323::CG30323	-2.72175	6.85422e-38
FBgn0266696::Svil	-1.49223	8.62292e-38
FBgn0266710::hog	-4.25604	1.00833e-37
FBgn0040338::TfIIA-S-2	-4.37206	1.03225e-37
FBgn0015038::Cyp9b1	-5.73428	1.11478e-37
FBgn0038649::CG7718	-1.28267	1.17008e-37
FBgn0037059::CG10510	-7.39605	1.2935e-37
FBgn0038676::CG6026	-6.20919	1.30474e-37
FBgn0019938::RpI1	-1.04205	2.1628e-37
FBgn0051445::CG31445	-3.41756	2.19158e-37
FBgn0034720::Liprin-gamma	-2.88451	2.49089e-37
FBgn0039714::Zip99C	-1.9251	2.94016e-37
FBgn0262825::lncRNA:CR43196	-4.63097	4.24512e-37
FBgn0261584::CG42694	-2.6242	4.63648e-37
FBgn0086451::l(2)k09022	-1.41515	4.72681e-37
FBgn0030817::CG4991	-3.68832	5.57562e-37
FBgn0040398::CG14629	-2.02946	6.83535e-37
FBgn0037619::CG8159	-1.35415	7.16888e-37
FBgn0000084::AnxB10	-1.43301	8.44361e-37
FBgn0026196::nop5	-1.91157	9.52516e-37
FBgn0038869::Smyd5	-1.13361	1.44682e-36
FBgn0259705::CG42359	-2.62224	1.6758e-36
FBgn0053107::CG33107	-1.09843	2.04144e-36
FBgn0032409::Ced-12	-1.1245	2.14079e-36
FBgn0041245::Gr39b	-3.98608	2.20348e-36
FBgn0031001::CG7884	-4.22921	2.30185e-36
FBgn0266072::lncRNA:CR44825	-2.98085	2.51421e-36
FBgn0027535::botv	-1.02095	2.85517e-36
FBgn0031736::CG11030	-1.1344	3.11813e-36
FBgn0051051::CG31051	-3.08211	4.15937e-36
FBgn0261955::kdn	-1.05208	4.6163e-36
FBgn0267301::lncRNA:CR45737	-2.80908	5.23096e-36
FBgn0026415::Idgf4	-3.44529	6.02817e-36
FBgn0030961::CG7058	-1.89937	6.9557e-36
FBgn0264698::lncRNA:CR43967	-3.56108	7.5396e-36
FBgn0028396::TotA	-5.50331	8.22826e-36
FBgn0082980::snoRNA:Psi28S-2996	-3.25142	1.20746e-35
FBgn0033302::Cyp6a14	-2.68295	1.26621e-35
FBgn0037546::mAChR-B	-3.06927	1.33634e-35
FBgn0053056::CG33056	-1.32615	1.55193e-35
FBgn0038421::CG17931	-1.30697	1.56015e-35
FBgn0015801::Reg-5	-1.54258	1.5824e-35
FBgn0250791::alphaSnap	-1.02414	1.79087e-35
FBgn0035523::Ctl1	-2.0899	1.83353e-35
FBgn0267220::lncRNA:CR45660	-4.85582	1.85998e-35
FBgn0010348::Arf79F	-1.21112	2.13173e-35
FBgn0261524::lic	-1.00832	2.15617e-35
FBgn0037788::CAH7	-3.11269	2.80327e-35
FBgn0004636::Rap1	-1.1917	2.96542e-35
FBgn0037130::Syn1	-3.92808	3.83929e-35
FBgn0032080::CG9525	-5.66249	3.95804e-35
FBgn0034703::CG3045	-1.09446	8.25398e-35
FBgn0025631::moody	-2.72673	9.32686e-35
FBgn0000043::Act42A	-1.35802	1.02382e-34
FBgn0033978::Cyp6a23	-2.42076	1.05476e-34
FBgn0031460::CG15399	-3.68649	1.45963e-34
FBgn0032486::mRF1	-1.06892	1.50364e-34
FBgn0013773::Cyp6a22	-2.259	2.15344e-34
FBgn0004914::Hnf4	-1.1799	2.84318e-34
FBgn0029823::Shmt	-1.09579	3.88622e-34
FBgn0034392::MFS15	-1.12341	6.34631e-34
FBgn0034010::CG8157	-4.7006	7.43864e-34
FBgn0265045::Strn-Mlck	-2.75522	7.60263e-34
FBgn0038439::Cad89D	-5.99006	7.82098e-34
FBgn0038100::Paip2	-2.05388	8.09234e-34
FBgn0023549::Mct1	-1.06001	9.8017e-34
FBgn0027583::CG7601	-1.96721	1.00528e-33
FBgn0264904::asRNA:CR44095	-3.39182	1.47972e-33
FBgn0263987::spoon	-1.30619	1.92883e-33
FBgn0035676::ssp6	-2.12259	2.26108e-33
FBgn0030927::CG15046	-4.6736	2.33277e-33
FBgn0052582::lncRNA:CR32582	-3.0925	4.1654e-33
FBgn0029679::CG2901	-8.27629	5.73002e-33
FBgn0038866::CG5810	-2.9413	5.88871e-33
FBgn0035589::CHMP2B	-1.16547	6.04334e-33
FBgn0015799::Rbf	-1.12511	6.43386e-33
FBgn0051637::CG31637	-1.0422	6.88536e-33
FBgn0033366::Ance-4	-8.8528	7.63221e-33
FBgn0034599::hng1	-1.36403	8.74671e-33
FBgn0030672::CG9281	-1.52546	9.66449e-33
FBgn0034928::CG13562	-1.4313	1.02638e-32
FBgn0045980::niki	-1.55601	1.42148e-32
FBgn0053867::His-Psi:CR33867	-2.9671	1.50523e-32
FBgn0283535::Vha26	-1.54048	1.7084e-32
FBgn0030605::ND-B18	-1.78913	1.89296e-32
FBgn0026374::Rhp	-1.80367	2.47092e-32
FBgn0033915::CG8485	-1.16701	3.36948e-32
FBgn0027779::VhaSFD	-1.3152	6.08097e-32
FBgn0262512::Vha14-1	-1.1746	6.62307e-32
FBgn0034729::CG10344	-2.61344	6.8404e-32
FBgn0041243::Gr43a	-2.58354	7.11475e-32
FBgn0010768::sqz	-1.52575	8.28998e-32
FBgn0036949::CG7290	-6.11248	1.13921e-31
FBgn0036428::Gbs-70E	-4.17876	1.20195e-31
FBgn0039689::CIA30	-1.69855	1.46652e-31
FBgn0052117::CG32117	-5.92791	1.66169e-31
FBgn0022355::Tsf1	-3.15804	1.6957e-31
FBgn0014024::Rnp4F	-1.00853	1.71971e-31
FBgn0033733::CG8834	-3.55521	1.79434e-31
FBgn0032374::CG14931	-2.87535	1.79706e-31
FBgn0029733::CG6927	-4.27426	1.84621e-31
FBgn0262104::CG42857	-4.8391	2.07153e-31
FBgn0262902::asRNA:CR43257	-1.49436	2.69573e-31
FBgn0038321::CG6218	-1.34644	2.81524e-31
FBgn0036043::CG8177	-1.66813	3.11394e-31
FBgn0033592::CG13215	-5.89332	4.67358e-31
FBgn0023525::CG3191	-1.40046	4.8973e-31
FBgn0027657::glob1	-2.21719	5.55218e-31
FBgn0039257::tnc	-3.21775	5.9342e-31
FBgn0004569::aos	-1.85943	6.22837e-31
FBgn0030465::CG15743	-1.11052	7.14669e-31
FBgn0035109::CG13876	-1.04521	8.78097e-31
FBgn0033128::Tsp42Eg	-3.02947	9.19156e-31
FBgn0003295::ru	-2.89185	9.22178e-31
FBgn0034050::bug	-1.06383	9.3272e-31
FBgn0261673::nemy	-2.13545	1.12678e-30
FBgn0028940::Cyp28a5	-2.40761	1.21784e-30
FBgn0020235::ATPsyngamma	-1.80317	1.22242e-30
FBgn0026398::Or22a	-5.90189	1.33323e-30
FBgn0035132::mthl10	-2.98745	1.33402e-30
FBgn0052451::SPoCk	-1.19685	1.45465e-30
FBgn0265185::CG44250	-3.00602	2.03073e-30
FBgn0029750::CG3323	-2.39079	2.47443e-30
FBgn0266801::CG45263	-1.64364	2.60065e-30
FBgn0030612::CG5599	-2.08892	2.60216e-30
FBgn0039946::ATbp	-1.29566	2.76068e-30
FBgn0037989::ATP8B	-2.15567	2.7968e-30
FBgn0004574::Rop	-1.5652	3.0301e-30
FBgn0036493::CG7255	-1.7389	3.16559e-30
FBgn0039136::CG5902	-2.07923	3.44866e-30
FBgn0033754::Ak6	-1.10437	3.81029e-30
FBgn0023542::Nmd3	-1.67491	4.44621e-30
FBgn0053147::Hs3st-A	-6.44157	4.6056e-30
FBgn0031650::CG14044	-4.12004	4.67101e-30
FBgn0003926::snRNA:U3	-6.58122	6.05038e-30
FBgn0041186::Slbp	-1.50596	7.38139e-30
FBgn0038290::CG6912	-1.42514	7.43749e-30
FBgn0039941::CG17167	-2.32427	8.93311e-30
FBgn0039654::Brd8	-1.1516	9.66657e-30
FBgn0052017::CG32017	-1.895	1.03496e-29
FBgn0034585::Rbpn-5	-1.00113	1.05757e-29
FBgn0266818::lncRNA:CR45280	-4.52972	1.42385e-29
FBgn0038535::alt	-1.06394	1.4653e-29
FBgn0035480::CG14984	-2.5938	1.56542e-29
FBgn0050015::CG30015	-1.23742	1.79967e-29
FBgn0035640::mad2	-1.43254	1.90059e-29
FBgn0039272::CG11836	-2.32448	2.67912e-29
FBgn0015794::Rab18	-1.48477	2.67912e-29
FBgn0003162::Pu	-2.51346	2.74944e-29
FBgn0052066::CG32066	-1.20478	2.99599e-29
FBgn0034534::maf-S	-1.29247	3.15389e-29
FBgn0038964::Nop56	-1.72911	4.43876e-29
FBgn0022160::Gpo1	-1.91047	4.66944e-29
FBgn0032895::twit	-3.43097	6.02745e-29
FBgn0026576::Pisd	-1.27085	6.86522e-29
FBgn0004643::Zw10	-1.08606	6.96451e-29
FBgn0004034::y	-3.49155	7.05913e-29
FBgn0262794::CG43175	-4.21393	7.11513e-29
FBgn0051661::CG31661	-4.96633	7.19398e-29
FBgn0038683::CG11779	-1.06856	7.28044e-29
FBgn0030411::CG2540	-1.45963	8.14901e-29
FBgn0265186::CG44251	-3.1472	8.73326e-29
FBgn0002778::mnd	-2.53814	9.10069e-29
FBgn0259113::DNApol-alpha180	-1.57813	9.61599e-29
FBgn0263078::CG43339	-3.40204	1.12444e-28
FBgn0052476::mthl14	-2.5238	1.15497e-28
FBgn0035087::CG2765	-1.1255	1.19548e-28
FBgn0025866::CalpB	-1.10651	1.34259e-28
FBgn0031077::THADA	-1.14615	1.38499e-28
FBgn0044047::Ilp6	-1.26832	1.46249e-28
FBgn0035041::CG13594	-7.46105	1.59069e-28
FBgn0051525::CG31525	-4.39829	1.71044e-28
FBgn0263871::lncRNA:CR43718	-7.5244	1.71778e-28
FBgn0036643::Syx8	-1.06898	2.70919e-28
FBgn0015569::alpha-Est10	-2.54598	2.7601e-28
FBgn0030407::Fpgs	-1.75193	3.1236e-28
FBgn0040392::CG14050	-2.03935	3.41568e-28
FBgn0265104::lncRNA:CR44206	-1.968	3.69017e-28
FBgn0000317::ck	-1.33078	3.76982e-28
FBgn0030466::CG15744	-1.13644	4.10905e-28
FBgn0261285::Ppcs	-1.30837	5.79796e-28
FBgn0030815::CG8945	-5.64992	6.43879e-28
FBgn0262983::CG43291	-3.0322	6.55534e-28
FBgn0036552::CG17028	-3.39984	7.2892e-28
FBgn0027335::Rip11	-1.67384	8.14546e-28
FBgn0030501::BthD	-1.22273	1.21674e-27
FBgn0051926::CG31926	-4.32294	1.26483e-27
FBgn0032361::CG6488	-1.33911	1.59718e-27
FBgn0040056::CG17698	-1.33755	1.68379e-27
FBgn0046332::gskt	-3.91685	1.70075e-27
FBgn0033584::CG7737	-1.6195	1.73271e-27
FBgn0267976::Tim23	-1.14524	1.76715e-27
FBgn0015037::Cyp4p1	-3.55241	2.08971e-27
FBgn0033557::CG12325	-1.48892	3.262e-27
FBgn0085399::CG34370	-5.32408	3.91415e-27
FBgn0051759::CG31759	-1.06305	3.93096e-27
FBgn0033654::Sobp	-2.86646	5.90027e-27
FBgn0029594::CG14806	-1.15102	6.44185e-27
FBgn0053640::CG33640	-3.60913	6.48616e-27
FBgn0028663::VhaM9.7-b	-1.20867	6.51015e-27
FBgn0267936::lncRNA:CR46216	-4.60485	7.12342e-27
FBgn0037937::Fer3	-5.91672	7.88442e-27
FBgn0032271::CG7329	-9.17755	1.00306e-26
FBgn0051865::Ada1-1	-7.2099	1.08158e-26
FBgn0032375::CG14932	-2.41141	1.09563e-26
FBgn0030357::Sclp	-1.71324	1.13642e-26
FBgn0033661::CG13185	-1.31302	1.29179e-26
FBgn0266052::lncRNA:CR44817	-3.69607	1.39744e-26
FBgn0087012::5-HT2A	-2.98857	1.56023e-26
FBgn0051614::His-Psi:CR31614	-3.7784	1.56023e-26
FBgn0029737::CG6903	-1.64261	1.79568e-26
FBgn0032408::CG6712	-1.40486	1.82205e-26
FBgn0034045::CG8249	-6.0002	1.96554e-26
FBgn0263354::CG42784	-3.82635	2.07803e-26
FBgn0034734::CG4554	-1.04484	2.20279e-26
FBgn0051326::CG31326	-4.59605	2.6906e-26
FBgn0031195::CG17600	-1.40709	3.00036e-26
FBgn0036030::CG6767	-1.70629	3.7166e-26
FBgn0033304::Cyp6a13	-4.0639	4.42017e-26
FBgn0010258::Rbp4	-1.94746	4.64765e-26
FBgn0030607::dob	-1.95041	4.86746e-26
FBgn0038420::CG10311	-3.66982	4.88968e-26
FBgn0053100::eIF4EHP	-1.04554	4.94016e-26
FBgn0027279::l(1)G0196	-1.73751	5.35398e-26
FBgn0050085::Rif1	-2.13421	5.54149e-26
FBgn0039914::mav	-1.44783	5.9581e-26
FBgn0038989::CG6937	-1.21534	7.0544e-26
FBgn0039045::CG17119	-2.5354	7.18915e-26
FBgn0015033::Cyp4d8	-7.16376	7.21252e-26
FBgn0003089::pip	-3.51887	9.44774e-26
FBgn0031078::Nup205	-1.13133	9.90643e-26
FBgn0013983::imd	-1.02922	1.47022e-25
FBgn0026369::Sara	-1.04761	1.503e-25
FBgn0262888::asRNA:CR43243	-4.64813	1.67937e-25
FBgn0260874::Ir76a	-2.79191	1.92588e-25
FBgn0003557::Su(dx)	-1.67722	2.16462e-25
FBgn0286198::LKRSDH	-1.66543	2.33395e-25
FBgn0034501::CG13868	-2.26624	2.33549e-25
FBgn0039430::CG5455	-2.31151	2.4115e-25
FBgn0031091::Phf7	-1.27085	2.47639e-25
FBgn0039232::sosie	-3.79267	2.58697e-25
FBgn0264478::CG43886	-6.87888	3.01818e-25
FBgn0034047::CG12970	-1.81699	3.55906e-25
FBgn0000377::crn	-1.04055	3.80987e-25
FBgn0052218::lncRNA:CR32218	-1.17415	4.04692e-25
FBgn0032249::TBC1D16	-1.13734	4.67282e-25
FBgn0033320::CG8586	-3.38335	5.61346e-25
FBgn0267726::CG46059	-4.36749	8.36403e-25
FBgn0003301::rut	-2.35614	9.85766e-25
FBgn0037070::CG11309	-1.03201	9.94411e-25
FBgn0036519::CG7650	-1.14608	1.27605e-24
FBgn0260431::CG42526	-1.07648	1.3492e-24
FBgn0030600::hiw	-1.03323	1.73128e-24
FBgn0033519::CG11825	-2.02461	2.18098e-24
FBgn0032719::CG17321	-5.8103	2.23838e-24
FBgn0053128::CG33128	-4.26335	2.39945e-24
FBgn0032729::L2HGDH	-1.08455	2.55784e-24
FBgn0031390::tho2	-1.06369	3.37028e-24
FBgn0040322::GNBP2	-2.5543	4.57837e-24
FBgn0030326::CG2444	-3.5064	5.74224e-24
FBgn0040256::Ugt35C1	-2.92318	5.87047e-24
FBgn0023514::CG14805	-1.25483	5.98784e-24
FBgn0029707::CG12688	-1.97947	6.19401e-24
FBgn0014018::Rel	-1.52925	8.19702e-24
FBgn0031011::CG8034	-1.38212	8.43091e-24
FBgn0029506::Tsp42Ee	-1.42533	8.88344e-24
FBgn0283472::S6k	-1.5386	1.002e-23
FBgn0037121::Rpb8	-1.2166	1.03583e-23
FBgn0266361::asRNA:CR45009	-1.66839	1.12151e-23
FBgn0039930::CG11077	-2.59506	1.16673e-23
FBgn0030360::CG1806	-2.83542	1.24464e-23
FBgn0037387::CG1213	-4.73463	1.38162e-23
FBgn0030828::CG5162	-4.21054	1.38796e-23
FBgn0033485::RpLP0-like	-1.4082	1.42442e-23
FBgn0030667::CG15599	-4.63157	1.44195e-23
FBgn0259785::pzg	-1.36838	1.642e-23
FBgn0053497::Sdic2	-7.50204	1.7181e-23
FBgn0265979::lncRNA:CR44758	-4.25545	1.92457e-23
FBgn0040020::MED21	-1.09826	2.00226e-23
FBgn0037162::CG11449	-4.35654	2.07552e-23
FBgn0265541::CR44391	-3.77753	2.2401e-23
FBgn0260008::UQCR-11	-1.6012	2.53021e-23
FBgn0266210::lncRNA:CR44905	-6.3748	2.83213e-23
FBgn0039479::CG14257	-2.8818	2.97905e-23
FBgn0032694::MESR3	-1.64287	3.23819e-23
FBgn0052195::CG32195	-1.02757	3.99134e-23
FBgn0031002::CG14196	-3.20495	4.01424e-23
FBgn0034684::CG13501	-4.51868	4.4515e-23
FBgn0039687::Naa40	-2.24693	5.13507e-23
FBgn0261556::CG42674	-1.0406	5.70665e-23
FBgn0032079::CG31886	-1.63368	6.86103e-23
FBgn0033507::CG12909	-1.16873	7.15024e-23
FBgn0265536::asRNA:CR44386	-3.79725	7.45668e-23
FBgn0005777::PpD3	-1.00546	7.68993e-23
FBgn0031312::Tango14	-1.04704	9.98536e-23
FBgn0039840::pHCl-2	-6.25061	1.09884e-22
FBgn0040372::G9a	-1.10726	1.72684e-22
FBgn0040532::CG8369	-2.7566	1.79948e-22
FBgn0036772::CG5290	-1.3338	1.87083e-22
FBgn0030529::Clic	-1.65598	1.94778e-22
FBgn0066292::CheB42c	-2.43005	2.06863e-22
FBgn0034965::ppk29	-1.84814	2.07073e-22
FBgn0259710::CG42364	-2.46717	2.09612e-22
FBgn0267440::lncRNA:CR45790	-3.24884	2.29026e-22
FBgn0031738::CG9171	-1.12078	2.32348e-22
FBgn0011824::CG4038	-1.30635	2.62512e-22
FBgn0030409::CG15728	-6.12911	2.91124e-22
FBgn0264908::pHCl-1	-2.88026	3.41212e-22
FBgn0032003::CG8349	-2.21285	3.42416e-22
FBgn0024232::gprs	-3.69598	3.44942e-22
FBgn0267127::lncRNA:CR45567	-4.60275	3.80103e-22
FBgn0267790::rump	-1.44551	4.20258e-22
FBgn0033159::Dscam1	-1.38615	4.28661e-22
FBgn0029176::eEF1gamma	-1.28231	4.65065e-22
FBgn0036018::CG3335	-1.06705	5.12344e-22
FBgn0041605::cpx	-2.91106	5.44362e-22
FBgn0028888::CG4168	-4.65653	6.01451e-22
FBgn0262577::CG43117	-1.59559	6.02154e-22
FBgn0031988::CG8668	-1.26858	7.59071e-22
FBgn0053641::CG33641	-3.32156	8.37588e-22
FBgn0036454::CG17839	-1.87987	8.84438e-22
FBgn0283638::mir-9388	-4.27328	9.90574e-22
FBgn0035153::ebd1	-1.50369	1.14182e-21
FBgn0265704::lncRNA:CR44511	-3.84156	1.14409e-21
FBgn0030674::HUWE1	-1.03451	1.54438e-21
FBgn0020909::Rtc1	-1.42471	1.72694e-21
FBgn0032949::Lamp1	-1.10275	1.78816e-21
FBgn0034496::CG9143	-1.54652	2.10337e-21
FBgn0265042::Irk1	-1.81375	2.20466e-21
FBgn0064225::RpL5	-1.4624	2.5028e-21
FBgn0004654::Pgd	-1.23169	2.53015e-21
FBgn0016120::ATPsynD	-1.05865	2.60471e-21
FBgn0032801::CG10165	-1.54109	2.61889e-21
FBgn0040010::CG17493	-1.02413	2.711e-21
FBgn0035091::CG3829	-2.09528	3.02407e-21
FBgn0036262::CG6910	-2.84842	3.95301e-21
FBgn0062565::Or19b	-2.83887	4.25951e-21
FBgn0260960::Baldspot	-1.29835	4.78866e-21
FBgn0030286::Gapvd1	-1.00339	6.09966e-21
FBgn0041181::Tep3	-4.31469	6.61326e-21
FBgn0034398::CG15098	-1.09447	6.89447e-21
FBgn0034200::Gbp2	-1.77113	9.34091e-21
FBgn0259923::Sep4	-1.70417	1.1371e-20
FBgn0035936::Tsp66E	-1.88905	1.46704e-20
FBgn0032775::CG17544	-1.14821	1.70962e-20
FBgn0260990::yata	-1.65043	1.72706e-20
FBgn0032346::Csl4	-1.03256	1.78216e-20
FBgn0027569::cert	-1.00605	1.92876e-20
FBgn0265761::lncRNA:CR44568	-6.36775	2.14602e-20
FBgn0265086::lncRNA:CR44197	-1.93364	2.24472e-20
FBgn0033339::Sec31	-1.03343	2.40995e-20
FBgn0264707::RhoGEF3	-1.40967	2.4613e-20
FBgn0040751::CG13018	-1.49994	2.50381e-20
FBgn0260763::CG42561	-2.67941	2.66492e-20
FBgn0263569::mir-4968	-1.53124	2.80837e-20
FBgn0041585::olf186-F	-1.88008	2.84119e-20
FBgn0262679::CG43149	-7.9741	3.00832e-20
FBgn0261446::CG13377	-2.66801	3.05204e-20
FBgn0030839::CG5613	-2.02259	3.22145e-20
FBgn0030584::CG14407	-1.40062	3.59919e-20
FBgn0029526::CR18166	-1.04153	3.94342e-20
FBgn0051219::CG31219	-4.30709	4.23331e-20
FBgn0051928::CG31928	-5.05359	4.73464e-20
FBgn0267348::LanB2	-1.20485	4.8138e-20
FBgn0030524::CG10993	-6.94709	4.84428e-20
FBgn0034956::CG4324	-2.45794	5.84658e-20
FBgn0031093::CG9581	-1.03162	5.84709e-20
FBgn0013272::Gp150	-1.78029	6.474e-20
FBgn0027085::LeuRS-m	-1.01408	6.48301e-20
FBgn0034012::Hr51	-1.93699	6.48989e-20
FBgn0038262::CG14857	-2.51933	6.54444e-20
FBgn0037917::wkd	-1.26694	7.85668e-20
FBgn0002878::mus101	-1.50267	7.95979e-20
FBgn0033982::Cyp317a1	-4.48087	8.63614e-20
FBgn0267028::lncRNA:CR45472	-3.16354	9.03809e-20
FBgn0265637::lncRNA:CR44444	-3.82597	1.21258e-19
FBgn0050277::Oatp58Da	-9.54973	1.24481e-19
FBgn0047199::CG31517	-7.88366	1.29334e-19
FBgn0053647::CG33647	-9.53248	1.40585e-19
FBgn0035151::CG17129	-1.37538	1.88298e-19
FBgn0039798::CG11313	-2.31077	2.10775e-19
FBgn0039417::CG6073	-1.86708	2.15271e-19
FBgn0032001::CG8360	-1.04594	2.35547e-19
FBgn0015614::CanB2	-1.27829	2.44966e-19
FBgn0005672::spi	-1.28819	3.03564e-19
FBgn0262606::lncRNA:CR43132	-9.46943	3.18639e-19
FBgn0052196::CG32196	-1.55261	3.58435e-19
FBgn0050157::CG30157	-1.51936	3.70787e-19
FBgn0267643::lncRNA:CR45981	-3.42551	4.58844e-19
FBgn0053463::CG33463	-3.8024	5.38262e-19
FBgn0039070::CG17083	-2.26503	5.67963e-19
FBgn0003751::trk	-1.35708	6.01128e-19
FBgn0262594::CheA46a	-7.76119	6.37467e-19
FBgn0283473::S6KL	-1.10083	7.54748e-19
FBgn0022097::Vha36-1	-1.33336	7.62803e-19
FBgn0020767::Spred	-1.00789	1.05038e-18
FBgn0004509::Fur1	-1.08879	1.10329e-18
FBgn0017578::Max	-1.18109	1.10353e-18
FBgn0038504::Sur-8	-1.57008	1.13181e-18
FBgn0035733::CG8641	-4.61383	1.1962e-18
FBgn0085465::CG34436	-6.73729	1.40573e-18
FBgn0023519::mRpL16	-1.02387	1.46294e-18
FBgn0032298::CG6724	-1.11794	2.08483e-18
FBgn0013770::Cp1	-1.10364	2.18015e-18
FBgn0264324::spg	-1.09044	2.8872e-18
FBgn0264308::CG43778	-3.46104	3.05924e-18
FBgn0038324::CG5038	-1.20329	3.3665e-18
FBgn0035722::CG10075	-1.04543	3.71181e-18
FBgn0031874::CG13775	-1.02493	4.19053e-18
FBgn0029977::hdm	-1.69173	4.59699e-18
FBgn0015576::alpha-Est8	-5.74514	5.59257e-18
FBgn0264865::lncRNA:CR44056	-4.85018	6.63937e-18
FBgn0033321::CG8738	-3.03651	6.82532e-18
FBgn0033081::geminin	-1.59781	7.16591e-18
FBgn0267040::lncRNA:CR45484	-2.0643	8.05021e-18
FBgn0037652::CG11980	-1.01405	1.22398e-17
FBgn0052409::CG32409	-1.26065	1.29973e-17
FBgn0031646::snsl	-3.4697	1.37148e-17
FBgn0033624::CG12384	-1.15311	1.37689e-17
FBgn0051514::asRNA:CR31514	-4.48941	1.44881e-17
FBgn0266719::stac	-1.36253	1.53581e-17
FBgn0032908::CG9270	-1.15536	1.64616e-17
FBgn0031881::MME1	-1.25005	1.81888e-17
FBgn0086603::snoRNA:Or-CD2	-2.44387	2.03969e-17
FBgn0052762::CG32762	-4.50815	2.25744e-17
FBgn0034053::Cyp4aa1	-2.87672	2.40006e-17
FBgn0026143::CDC45L	-1.57696	2.51811e-17
FBgn0053294::CR33294	-2.62075	2.5397e-17
FBgn0266617::asRNA:CR45124	-1.98875	3.06028e-17
FBgn0043841::vir-1	-2.11653	3.30562e-17
FBgn0033844::bbc	-1.42734	3.40559e-17
FBgn0026259::eIF5B	-1.17266	3.52174e-17
FBgn0038498::beat-IIa	-2.66062	3.54298e-17
FBgn0053547::Rim	-1.64201	4.55963e-17
FBgn0085298::CG34269	-2.99169	6.705e-17
FBgn0035540::Syx17	-1.38245	6.92353e-17
FBgn0038088::CG10126	-2.89658	7.06966e-17
FBgn0051320::HEATR2	-1.3954	7.19303e-17
FBgn0086031::snoRNA:Me28S-U1230	-5.10013	7.20649e-17
FBgn0029147::NtR	-2.04639	8.07206e-17
FBgn0038788::Sirt2	-1.03933	8.31095e-17
FBgn0032520::CG10859	-1.16011	8.44279e-17
FBgn0036324::CG12520	-1.98997	9.00633e-17
FBgn0263321::CG43402	-4.84852	1.02644e-16
FBgn0265000::lncRNA:CR44151	-8.67432	1.03812e-16
FBgn0019929::Ser7	-4.18909	1.10574e-16
FBgn0032505::CG16826	-8.82409	1.18674e-16
FBgn0085229::CG34200	-1.87136	1.21114e-16
FBgn0000536::eas	-1.02515	1.44035e-16
FBgn0039915::Gat	-1.80574	1.45317e-16
FBgn0263336::lncRNA:CR43417	-3.12727	1.80061e-16
FBgn0035702::CG10147	-2.36098	1.80599e-16
FBgn0033739::Dyb	-1.44327	2.05319e-16
FBgn0032178::Spn31A	-2.59554	2.17641e-16
FBgn0036142::CG7616	-1.00657	2.23536e-16
FBgn0264912::lncRNA:CR44103	-2.78748	2.25026e-16
FBgn0032914::CG14397	-4.55096	2.43954e-16
FBgn0265072::lncRNA:CR44183	-8.79566	2.80705e-16
FBgn0031453::Bacc	-1.01206	3.14997e-16
FBgn0262007::CG42825	-2.81842	3.46301e-16
FBgn0037320::CG14668	-8.76032	3.57243e-16
FBgn0033362::CG8172	-7.18076	3.59925e-16
FBgn0023095::caps	-1.67591	3.69642e-16
FBgn0039972::Marf1	-2.07031	3.70911e-16
FBgn0086067::snoRNA:Me28S-A771	-3.17023	3.76286e-16
FBgn0037315::Cerk	-2.26619	4.79808e-16
FBgn0039696::Rnb	-1.44939	4.86844e-16
FBgn0024921::Tnpo	-1.12809	4.86844e-16
FBgn0263400::CG43446	-1.97998	4.98003e-16
FBgn0263470::snoRNA:Tudor-SN-a	-2.77424	5.25013e-16
FBgn0266819::asRNA:CR45281	-2.70141	5.47456e-16
FBgn0085425::CG34396	-2.00279	5.48534e-16
FBgn0038194::Cyp6d5	-1.43041	6.00058e-16
FBgn0030520::Pdcd4	-1.18943	6.2432e-16
FBgn0038666::Smu1	-1.71608	6.8114e-16
FBgn0000158::bam	-1.62777	7.05272e-16
FBgn0039108::CG10232	-5.68119	7.27869e-16
FBgn0037890::CG17734	-1.05217	7.57725e-16
FBgn0267820::asRNA:CR46145	-3.3608	9.20357e-16
FBgn0051973::Cda5	-1.06605	9.48628e-16
FBgn0028699::Rh50	-8.46655	1.19261e-15
FBgn0020493::Dad	-1.13742	1.25242e-15
FBgn0037023::CG3698	-1.58041	1.31098e-15
FBgn0032981::CG3635	-1.73689	1.3831e-15
FBgn0035692::Sf3b6	-1.12181	1.44364e-15
FBgn0034709::Swim	-1.93785	1.64062e-15
FBgn0263442::asRNA:CR43465	-1.33071	1.82303e-15
FBgn0037765::CG9458	-4.6514	2.15147e-15
FBgn0039543::CROT	-1.24159	2.21585e-15
FBgn0040363::CG11384	-4.32657	3.2762e-15
FBgn0029656::CG10793	-3.2754	3.59721e-15
FBgn0037126::CG14567	-1.52908	3.74083e-15
FBgn0085384::CG34355	-2.28626	3.85531e-15
FBgn0031849::CG11327	-4.24036	3.97784e-15
FBgn0040466::Dlip2	-1.09623	4.06793e-15
FBgn0027529::tapas	-1.10044	4.09665e-15
FBgn0031182::Cyp6t1	-1.45341	4.32986e-15
FBgn0032945::CG8665	-2.1413	4.48094e-15
FBgn0027259::Kmn1	-1.39164	4.6307e-15
FBgn0005558::ey	-1.40889	4.68845e-15
FBgn0031049::Sec61gamma	-1.1857	4.84907e-15
FBgn0052814::CG32814	-3.55168	4.9501e-15
FBgn0051697::CG31697	-2.32738	5.40681e-15
FBgn0052834::CG32834	-8.56635	5.95966e-15
FBgn0032202::REPTOR-BP	-1.31542	6.64399e-15
FBgn0040285::Scamp	-1.07888	6.71955e-15
FBgn0004191::snRNA:U2:34ABa	-3.37488	7.29555e-15
FBgn0002924::ncd	-1.80833	7.40782e-15
FBgn0065073::snoRNA:229	-2.43958	7.62255e-15
FBgn0260632::dl	-1.23525	8.0614e-15
FBgn0036125::Iyd	-1.55852	8.34068e-15
FBgn0032077::CG9515	-1.21546	8.38957e-15
FBgn0040389::mRpL14	-1.41702	8.48244e-15
FBgn0264720::lncRNA:CR43988	-6.27084	8.74729e-15
FBgn0030574::sbm	-1.58113	8.99649e-15
FBgn0012034::AcCoAS	-1.54427	9.34075e-15
FBgn0044510::mRpS5	-1.32699	1.00192e-14
FBgn0267722::asRNA:CR46055	-2.24174	1.00833e-14
FBgn0033890::Ctf4	-1.58883	1.07973e-14
FBgn0039129::RpS19b	-1.7842	1.08304e-14
FBgn0040752::Prosap	-1.77457	1.25966e-14
FBgn0035122::mRpL17	-1.3452	1.37897e-14
FBgn0035721::CG9948	-1.16751	1.38332e-14
FBgn0267868::lncRNA:CR46156	-5.57135	1.41972e-14
FBgn0035336::CG9004	-1.08032	1.65158e-14
FBgn0267778::asRNA:CR46109	-2.82123	1.68892e-14
FBgn0031702::fusl	-3.35218	1.85799e-14
FBgn0260463::Unc-115b	-8.165	2.40605e-14
FBgn0266306::lncRNA:CR44971	-5.16552	2.46485e-14
FBgn0266894::lncRNA:CR45354	-4.0628	2.57625e-14
FBgn0037265::spartin	-1.39678	2.74338e-14
FBgn0033548::CG7637	-1.54674	3.42203e-14
FBgn0004396::CrebA	-1.74975	3.92355e-14
FBgn0266399::lncRNA:CR45039	-1.40152	3.9499e-14
FBgn0031757::Ucp4C	-2.15695	4.47948e-14
FBgn0041621::Or82a	-3.23535	5.32536e-14
FBgn0038038::Sccpdh2	-1.49856	5.57492e-14
FBgn0036101::NijA	-2.33688	6.29797e-14
FBgn0029866::CG3842	-2.53933	6.39827e-14
FBgn0039226::Ude	-1.95616	6.50892e-14
FBgn0036754::CG5589	-1.17843	6.59783e-14
FBgn0035097::CG13405	-7.87272	6.67648e-14
FBgn0267425::asRNA:CR45778	-1.90112	6.88499e-14
FBgn0000121::Arr2	-2.48643	7.08579e-14
FBgn0085488::CG34459	-3.89504	7.50282e-14
FBgn0035385::FMRFaR	-3.44839	7.60881e-14
FBgn0032373::Vha100-5	-8.10637	7.62771e-14
FBgn0035148::CG3402	-1.64909	8.27017e-14
FBgn0036082::CG12362	-4.42739	8.4949e-14
FBgn0039078::CG4374	-5.20869	8.57881e-14
FBgn0052654::Sec16	-1.0599	8.59011e-14
FBgn0038923::mRpL35	-1.01586	8.92666e-14
FBgn0037560::CR18228	-2.04608	1.10699e-13
FBgn0266655::asRNA:CR45162	-1.13229	1.18806e-13
FBgn0264679::asRNA:CR43964	-1.55107	1.2775e-13
FBgn0020386::Pdk1	-1.12647	1.69539e-13
FBgn0259192::CG42296	-2.9496	1.93537e-13
FBgn0266019::rudhira	-1.12139	2.16844e-13
FBgn0263999::CG43742	-2.92914	2.42166e-13
FBgn0260793::2mit	-3.14699	2.44953e-13
FBgn0036377::CG10710	-1.80387	2.64013e-13
FBgn0033912::RpS23	-1.21847	2.7725e-13
FBgn0020277::lush	-2.09598	2.8756e-13
FBgn0267003::lncRNA:CR45447	-1.75136	2.89195e-13
FBgn0033246::ACC	-1.09831	3.37077e-13
FBgn0000535::eag	-1.42109	3.45127e-13
FBgn0262480::CG43070	-2.619	3.48198e-13
FBgn0033115::Spn42De	-1.58318	3.74556e-13
FBgn0031157::CG1503	-1.94891	3.75242e-13
FBgn0030676::CG12379	-1.06557	4.0168e-13
FBgn0029824::CG3726	-1.38082	4.12629e-13
FBgn0053868::His2B:CG33868	-3.44848	4.6319e-13
FBgn0022984::qkr58E-3	-1.34043	4.64612e-13
FBgn0029856::CG11700	-1.46231	5.03121e-13
FBgn0010385::Def	-1.74017	5.09869e-13
FBgn0033283::CG11635	-7.91215	5.13885e-13
FBgn0034467::CG15128	-7.89173	5.50612e-13
FBgn0032264::Lip4	-2.01351	6.19073e-13
FBgn0085360::CG34331	-5.22016	6.2934e-13
FBgn0263705::Myo10A	-1.42968	6.61157e-13
FBgn0035134::CG1231	-2.35463	6.97374e-13
FBgn0260634::eIF4G2	-1.35422	7.10655e-13
FBgn0033593::Listericin	-7.86568	7.59417e-13
FBgn0087011::CG41520	-1.32659	7.69733e-13
FBgn0040340::TRAM	-1.3453	8.0385e-13
FBgn0039073::CG4408	-2.74967	8.91461e-13
FBgn0050069::CG30069	-1.63123	9.46067e-13
FBgn0023214::edl	-1.3274	1.09169e-12
FBgn0030911::lncRNA:CR15061	-4.41085	1.10073e-12
FBgn0267203::lncRNA:CR45643	-1.75086	1.26635e-12
FBgn0062442::Cisd2	-1.01856	1.27659e-12
FBgn0267679::lncRNA:CR46015	-2.04161	1.30776e-12
FBgn0262293::mir-2490	-7.51795	1.31694e-12
FBgn0262035::CG42846	-1.52665	1.38418e-12
FBgn0265730::lncRNA:CR44537	-1.38685	1.39254e-12
FBgn0264748::CG44006	-1.37207	1.54174e-12
FBgn0053120::CG33120	-7.71956	1.63041e-12
FBgn0264326::DNApol-epsilon255	-1.46654	1.95447e-12
FBgn0266379::lncRNA:CR45021	-4.91823	1.97082e-12
FBgn0050062::CG30062	-1.80529	2.01033e-12
FBgn0033792::CG13325	-2.33966	2.0771e-12
FBgn0035727::CG10063	-1.41725	2.30909e-12
FBgn0052082::IRSp53	-1.23582	2.6134e-12
FBgn0050278::CG30278	-7.72143	2.73182e-12
FBgn0017456::Ubc84D	-4.22495	2.84454e-12
FBgn0051274::CG31274	-7.64877	2.85176e-12
FBgn0030481::CG1662	-1.03308	2.87274e-12
FBgn0267450::asRNA:CR45800	-2.87234	2.90175e-12
FBgn0037975::CG3397	-7.67225	2.98794e-12
FBgn0259175::ome	-1.80097	3.03799e-12
FBgn0086608::CG34112	-1.10333	3.22328e-12
FBgn0039817::CG15553	-4.5425	3.24264e-12
FBgn0085191::CG34162	-4.21468	3.26286e-12
FBgn0267079::lncRNA:CR45523	-5.03132	3.27506e-12
FBgn0037934::CG6830	-1.29303	3.36688e-12
FBgn0053460::CG33460	-2.59702	3.80371e-12
FBgn0035588::CG10672	-1.48629	3.81727e-12
FBgn0266305::lncRNA:CR44970	-3.85674	3.97183e-12
FBgn0259163::CG42268	-1.91563	4.31217e-12
FBgn0038608::WRNexo	-2.15537	4.3595e-12
FBgn0039580::Gfat2	-1.53989	4.8633e-12
FBgn0033580::CG13231	-2.50689	5.90505e-12
FBgn0264945::asRNA:CR44114	-1.22879	5.9168e-12
FBgn0032428::CG6405	-2.31676	5.94534e-12
FBgn0053169::CG33169	-1.57864	5.94981e-12
FBgn0085459::CG34430	-5.45256	5.96171e-12
FBgn0035217::FucTD	-7.61597	5.96204e-12
FBgn0030204::Or9a	-2.17207	6.01917e-12
FBgn0035670::CG10472	-1.26291	6.2067e-12
FBgn0035445::Ids	-1.00444	6.46012e-12
FBgn0260481::CG32454	-1.31591	6.46417e-12
FBgn0011582::Dop1R1	-3.17741	6.54662e-12
FBgn0038818::Nep4	-3.36259	6.93353e-12
FBgn0011286::RyR	-1.57923	7.56533e-12
FBgn0031885::Mnn1	-1.0924	8.60405e-12
FBgn0037164::CG11438	-2.82385	8.66287e-12
FBgn0035647::CG10486	-4.65884	8.94628e-12
FBgn0035679::CG10467	-1.22047	9.89161e-12
FBgn0038660::CG14291	-1.73636	1.06337e-11
FBgn0034382::CG18609	-6.07534	1.11697e-11
FBgn0042696::NfI	-2.41245	1.28169e-11
FBgn0266417::ringer	-2.01852	1.37983e-11
FBgn0029688::lva	-1.11041	1.47103e-11
FBgn0052480::tRNA:Ile-TAT-1-1	-3.31167	1.77289e-11
FBgn0033397::Cyp4p3	-2.11058	1.82578e-11
FBgn0032213::CG5390	-1.31483	1.92805e-11
FBgn0039703::CG7829	-3.62622	2.07446e-11
FBgn0267764::lncRNA:CR46095	-1.6575	2.10723e-11
FBgn0038451::CG14893	-7.4335	2.39103e-11
FBgn0003448::sna	-4.18822	2.47251e-11
FBgn0036214::CG7264	-1.45864	2.64269e-11
FBgn0004171::Mst98Cb	-3.87353	2.82829e-11
FBgn0026562::SPARC	-1.55537	2.84879e-11
FBgn0262881::CG43236	-2.62168	3.14484e-11
FBgn0083000::snoRNA:Psi28S-1192b	-2.09868	3.17061e-11
FBgn0025390::Mur2B	-1.76279	3.22944e-11
FBgn0038873::CG5892	-2.36216	3.26871e-11
FBgn0267090::lncRNA:CR45534	-6.04337	3.42028e-11
FBgn0263320::CG43401	-3.42289	3.44412e-11
FBgn0025832::Fen1	-1.4881	3.53867e-11
FBgn0036877::CG9452	-7.17972	4.13176e-11
FBgn0033464::CG1441	-3.14857	4.14349e-11
FBgn0030350::SelG	-1.0849	4.169e-11
FBgn0015288::RpL22	-1.25118	4.17964e-11
FBgn0024841::Pcd	-1.39383	4.19335e-11
FBgn0034502::CG13871	-2.80583	4.45887e-11
FBgn0032286::CG7300	-4.07039	4.77593e-11
FBgn0266577::asRNA:CR45108	-2.01008	4.86505e-11
FBgn0050090::CG30090	-1.76399	4.89371e-11
FBgn0038756::CG4783	-4.32459	4.92098e-11
FBgn0036948::CG7298	-5.25907	4.98803e-11
FBgn0086447::l(2)37Cg	-1.12654	5.10881e-11
FBgn0040571::CG17193	-1.45013	5.28982e-11
FBgn0050009::lncRNA:CR30009	-2.884	5.32551e-11
FBgn0262985::CG43293	-1.54376	5.51142e-11
FBgn0263988::Dic61B	-1.20558	5.77021e-11
FBgn0266304::asRNA:CR44969	-1.98892	6.4346e-11
FBgn0015040::Cyp9c1	-3.51613	6.66261e-11
FBgn0033876::Syngr	-1.76075	7.28739e-11
FBgn0032365::CG14929	-4.67156	7.38434e-11
FBgn0267230::lncRNA:CR45670	-1.54527	7.6716e-11
FBgn0000615::exu	-1.21725	8.0687e-11
FBgn0035179::CG12038	-4.007	8.17793e-11
FBgn0052262::CG32262	-1.27719	8.46834e-11
FBgn0054033::CG34033	-4.17491	8.6018e-11
FBgn0265266::CG13639	-3.44253	8.79909e-11
FBgn0039702::Vps16B	-1.19969	8.88725e-11
FBgn0046302::CG10650	-2.15091	9.11729e-11
FBgn0032791::CG18094	-1.11215	9.12237e-11
FBgn0016013::Faa	-1.96895	9.56292e-11
FBgn0029700::CG15576	-7.40556	1.0336e-10
FBgn0002526::LanA	-1.02746	1.10653e-10
FBgn0034623::CG9822	-1.84321	1.19317e-10
FBgn0034400::CG15099	-1.26074	1.21572e-10
FBgn0037935::CG6834	-2.10133	1.28979e-10
FBgn0036862::Gbs-76A	-1.17263	1.38999e-10
FBgn0264873::asRNA:CR44064	-4.12171	1.56116e-10
FBgn0082931::snoRNA:Me28S-G2703a	-1.917	1.5677e-10
FBgn0002922::nau	-6.35783	1.60402e-10
FBgn0031580::CG15423	-3.71418	1.62001e-10
FBgn0030167::CG15252	-2.69735	1.82626e-10
FBgn0267582::lncRNA:CR45922	-7.1379	1.87215e-10
FBgn0266311::asRNA:CR44976	-1.50299	2.19965e-10
FBgn0036764::CG5535	-1.62404	2.29006e-10
FBgn0040045::CR12460	-2.66718	2.46193e-10
FBgn0034468::Obp56a	-6.78186	2.47349e-10
FBgn0030799::CG4872	-1.86557	2.75819e-10
FBgn0052368::CG32368	-1.16794	2.90972e-10
FBgn0267972::Der-1	-1.07413	3.42408e-10
FBgn0267661::asRNA:CR45999	-1.49282	3.70032e-10
FBgn0264999::lncRNA:CR44150	-2.22294	3.73978e-10
FBgn0265596::lncRNA:CR44423	-6.76954	3.74891e-10
FBgn0000490::dpp	-1.4764	3.7973e-10
FBgn0028482::bdl	-1.56484	3.92171e-10
FBgn0265699::lncRNA:CR44506	-5.75967	3.96585e-10
FBgn0038645::CG7714	-3.11568	4.17053e-10
FBgn0032483::CG15482	-2.41778	4.17053e-10
FBgn0052816::CG32816	-1.86619	4.23601e-10
FBgn0030757::CG9902	-1.00082	4.32986e-10
FBgn0260969::CG42592	-7.12072	4.34278e-10
FBgn0020269::mspo	-1.74071	4.53816e-10
FBgn0285944::para	-1.46963	4.68882e-10
FBgn0016123::Alp4	-2.45393	5.21318e-10
FBgn0030641::CG6299	-1.88091	5.25733e-10
FBgn0263451::asRNA:CR43474	-2.40253	5.27791e-10
FBgn0082961::snoRNA:Psi28S-3385b	-1.51733	5.51335e-10
FBgn0035538::DopEcR	-2.04345	6.15404e-10
FBgn0053687::CG33687	-3.4856	6.2913e-10
FBgn0051313::CG31313	-2.73724	6.71987e-10
FBgn0267662::lncRNA:CR46000	-7.11302	7.43337e-10
FBgn0026397::Or22b	-5.95665	8.52757e-10
FBgn0015586::Acp76A	-5.63294	8.63551e-10
FBgn0019952::Orct	-2.33397	8.79209e-10
FBgn0019830::colt	-1.1678	8.86588e-10
FBgn0031170::ABCA	-2.0271	9.67321e-10
FBgn0036942::CG7328	-2.52196	9.81287e-10
FBgn0086039::snoRNA:Me28S-A2113	-1.44966	1.0623e-09
FBgn0039620::wat	-2.29067	1.09778e-09
FBgn0040648::CG11666	-6.9145	1.15305e-09
FBgn0039801::Npc2h	-3.76068	1.16175e-09
FBgn0029522::CG13373	-1.63927	1.2592e-09
FBgn0082999::snoRNA:Psi28S-1192c	-1.55916	1.28501e-09
FBgn0263316::Mrp4	-1.04093	1.29345e-09
FBgn0267138::lncRNA:CR45578	-2.22419	1.31957e-09
FBgn0004055::uzip	-1.11147	1.47883e-09
FBgn0262353::CG43051	-1.42271	1.50224e-09
FBgn0086533::snoRNA:Me18S-C419	-1.81562	1.61e-09
FBgn0032057::CG9287	-3.86947	1.72464e-09
FBgn0053192::MtnD	-4.05443	1.75122e-09
FBgn0030683::Mvd	-1.2403	1.79714e-09
FBgn0039816::CG11317	-5.56975	1.8798e-09
FBgn0265103::asRNA:CR44205	-6.84671	1.93707e-09
FBgn0266982::lncRNA:CR45433	-2.3936	2.04292e-09
FBgn0035102::CG7049	-1.03252	2.19821e-09
FBgn0031877::Hmgcl	-1.05422	2.57018e-09
FBgn0266935::lncRNA:CR45386	-5.56995	2.61684e-09
FBgn0040905::CG15578	-5.25159	2.90254e-09
FBgn0267039::lncRNA:CR45483	-5.51063	3.21586e-09
FBgn0053127::CG33127	-3.68078	3.32921e-09
FBgn0039795::Spn100A	-4.15845	3.36292e-09
FBgn0037849::CG4596	-1.46644	3.3769e-09
FBgn0031561::IM33	-6.68669	3.58501e-09
FBgn0030617::CG9095	-3.35818	3.59828e-09
FBgn0052687::CG32687	-1.71283	3.70977e-09
FBgn0025592::Gk1	-1.16169	3.7472e-09
FBgn0028939::NimC2	-1.59606	3.83255e-09
FBgn0263459::snoRNA:2R:9445410	-2.15664	3.85232e-09
FBgn0267725::asRNA:CR46058	-6.69835	3.93431e-09
FBgn0283536::Vha13	-1.08603	4.04566e-09
FBgn0038012::CG10013	-2.25595	4.27327e-09
FBgn0031317::Charon	-1.11738	4.35229e-09
FBgn0263621::CG43630	-1.58457	4.6307e-09
FBgn0030725::CG8958	-3.45114	4.70853e-09
FBgn0036348::CG17687	-2.85034	5.02408e-09
FBgn0058002::ND-AGGG	-1.15299	5.0633e-09
FBgn0035644::DNApol-epsilon58	-1.58248	5.32864e-09
FBgn0261632::lncRNA:CR42715	-4.58475	5.47355e-09
FBgn0039686::CG15506	-3.3026	5.51605e-09
FBgn0029813::AgmNAT	-1.67348	5.7431e-09
FBgn0085194::CG34165	-6.5694	5.92064e-09
FBgn0267632::asRNA:CR45970	-1.61669	6.34173e-09
FBgn0286037::sisRNA:3	-1.0678	6.95299e-09
FBgn0033140::CG12836	-5.12535	7.08765e-09
FBgn0038647::CG14302	-3.30588	7.77023e-09
FBgn0039024::Nepl15	-6.25816	8.4502e-09
FBgn0243516::Vrp1	-1.34411	8.58669e-09
FBgn0261987::Pxt	-2.10952	9.20772e-09
FBgn0041252::Femcoat	-3.22708	9.62928e-09
FBgn0051858::t-cup	-2.99198	9.71912e-09
FBgn0086030::snoRNA:Me18S-G393	-6.66827	1.04322e-08
FBgn0028534::CG7916	-2.88503	1.05036e-08
FBgn0086057::snoRNA:Me28S-G2017	-1.76336	1.07881e-08
FBgn0035143::Ppm1	-2.01082	1.11278e-08
FBgn0011704::RnrS	-1.56549	1.16992e-08
FBgn0266381::lncRNA:CR45023	-6.74203	1.25467e-08
FBgn0036294::CG10654	-1.06145	1.27358e-08
FBgn0086065::snoRNA:Me28S-G3113a	-6.21325	1.28245e-08
FBgn0262968::lncRNA:CR43279	-6.65817	1.28304e-08
FBgn0017577::Mcm5	-1.45406	1.31746e-08
FBgn0262854::CG43218	-2.87014	1.33227e-08
FBgn0286786::hoip	-1.05628	1.38739e-08
FBgn0038714::Cpr92A	-6.55603	1.39094e-08
FBgn0052302::CG32302	-4.14655	1.46267e-08
FBgn0029703::CG12692	-3.21368	1.56479e-08
FBgn0040356::CG12498	-3.84693	1.61261e-08
FBgn0263655::CG43646	-1.11681	1.65026e-08
FBgn0038237::Pde6	-2.53274	1.65597e-08
FBgn0267277::asRNA:CR45713	-1.61105	1.73362e-08
FBgn0000996::dup	-1.3472	1.7865e-08
FBgn0053510::CG33510	-2.15067	1.79757e-08
FBgn0000280::Cec-Psi1	-2.9441	1.86204e-08
FBgn0051213::CG31213	-3.5282	1.86866e-08
FBgn0028425::JhI-21	-1.71752	1.9326e-08
FBgn0050463::Pgant9	-1.66113	1.94228e-08
FBgn0264894::CG44085	-3.21138	2.01116e-08
FBgn0053645::CG33645	-6.40559	2.10988e-08
FBgn0039235::CAH4	-2.70778	2.27268e-08
FBgn0051148::Gba1a	-2.88582	2.28145e-08
FBgn0029951::CG11369	-3.45428	2.34443e-08
FBgn0261707::asRNA:CR42743	-6.48321	2.44381e-08
FBgn0044328::CG32052	-5.68616	2.50916e-08
FBgn0032800::CG10137	-1.16994	2.76847e-08
FBgn0086082::snoRNA:Or-CD11	-3.90822	2.79191e-08
FBgn0022893::Df31	-1.07609	2.83966e-08
FBgn0033775::Cyp9h1	-3.24557	2.86289e-08
FBgn0013269::Fkbp39	-1.01059	2.99609e-08
FBgn0002716::mei-W68	-1.28423	3.1259e-08
FBgn0031196::Cluap1	-2.25667	3.17286e-08
FBgn0028542::NimB4	-2.49608	3.22426e-08
FBgn0264826::lncRNA:CR44034	-2.35153	3.47556e-08
FBgn0039482::CG14258	-4.05785	3.56558e-08
FBgn0266457::lncRNA:CR45082	-1.81482	4.09482e-08
FBgn0260764::CG42562	-1.76904	4.2914e-08
FBgn0033872::CG6329	-1.42837	4.3596e-08
FBgn0038130::CG8630	-2.35009	4.54835e-08
FBgn0086672::snoRNA:Or-aca5	-2.39894	5.00045e-08
FBgn0034117::CG7997	-1.54365	5.1557e-08
FBgn0037060::CG10508	-1.25659	5.41445e-08
FBgn0053087::LRP1	-1.1397	5.43276e-08
FBgn0026721::fat-spondin	-1.54089	5.45545e-08
FBgn0031040::CG14210	-1.00099	5.77141e-08
FBgn0026176::SkpB	-1.13302	6.03483e-08
FBgn0025118::tRNA:Pro-CGG-3-1	-6.69265	6.66593e-08
FBgn0032772::CG17350	-1.26663	6.98511e-08
FBgn0031412::CG16995	-3.49948	7.0798e-08
FBgn0085292::CG34263	-1.45592	7.32095e-08
FBgn0011569::can	-6.52183	7.5118e-08
FBgn0264549::lncRNA:CR43928	-5.42767	7.62413e-08
FBgn0038484::CG5246	-3.39344	8.37712e-08
FBgn0053300::Muc30E	-1.5018	8.57559e-08
FBgn0052037::CG32037	-1.80197	8.99873e-08
FBgn0015591::AstA	-2.82877	9.46882e-08
FBgn0035241::CG12105	-1.2655	9.51263e-08
FBgn0033308::CG8736	-1.29198	9.88408e-08
FBgn0025456::CREG	-1.06454	9.96473e-08
FBgn0263979::Caf1-55	-1.02231	9.98381e-08
FBgn0052251::Claspin	-1.11709	1.06425e-07
FBgn0053509::CG33509	-1.02124	1.08006e-07
FBgn0034494::CG10444	-1.21529	1.08138e-07
FBgn0082954::snoRNA:Psi28S-3571	-1.92073	1.12329e-07
FBgn0002945::nkd	-1.00386	1.12981e-07
FBgn0003130::Poxn	-2.8538	1.13297e-07
FBgn0037915::CG6790	-1.35206	1.1897e-07
FBgn0052214::CG32214	-2.17916	1.24415e-07
FBgn0001083::fw	-1.44256	1.42049e-07
FBgn0265611::asRNA:CR44429	-1.19378	1.50722e-07
FBgn0265688::lncRNA:CR44495	-6.3084	1.51396e-07
FBgn0264982::lncRNA:CR44133	-2.07513	1.61665e-07
FBgn0038833::CG15696	-5.99863	1.61734e-07
FBgn0000053::Gart	-1.14726	1.65525e-07
FBgn0263019::lncRNA:CR43314	-3.91837	1.66525e-07
FBgn0033404::Or45a	-3.56948	1.67329e-07
FBgn0263973::jv	-1.92826	1.70262e-07
FBgn0050148::CG30148	-3.52646	1.71403e-07
FBgn0002930::nec	-4.49587	1.95027e-07
FBgn0004168::5-HT1A	-1.78112	2.00626e-07
FBgn0034126::jtb	-1.03653	2.0636e-07
FBgn0065064::snoRNA:Psi28S-291	-1.10657	2.22125e-07
FBgn0032495::CG16820	-3.43184	2.31969e-07
FBgn0044051::Ilp1	-5.97712	2.35418e-07
FBgn0037506::Mics1	-1.59254	2.51855e-07
FBgn0039797::eIF4H2	-4.94506	2.58272e-07
FBgn0262479::CG43069	-2.41931	2.79327e-07
FBgn0027596::Kank	-1.33217	2.81816e-07
FBgn0267457::asRNA:CR45807	-1.33114	2.90937e-07
FBgn0263466::snoRNA:lola-a	-1.57379	2.93778e-07
FBgn0000337::cn	-2.5336	2.96553e-07
FBgn0083124::Uhg4	-1.0644	3.04091e-07
FBgn0082998::snoRNA:Psi28S-1192d	-1.86853	3.07957e-07
FBgn0082983::snoRNA:Psi28S-2626	-1.95559	3.10416e-07
FBgn0052185::edin	-1.2945	3.14084e-07
FBgn0082929::snoRNA:Me28S-G2703c	-2.26338	3.17319e-07
FBgn0029696::CG15571	-6.4263	3.19119e-07
FBgn0265088::lncRNA:CR44199	-5.1257	3.23648e-07
FBgn0035343::CG16762	-2.96684	3.30644e-07
FBgn0028942::CG16852	-5.6938	3.50795e-07
FBgn0036046::Ilp2	-6.03428	3.58972e-07
FBgn0083050::snoRNA:Psi18S-1377b	-1.67732	3.6852e-07
FBgn0000274::Pka-C2	-2.86017	4.00028e-07
FBgn0033581::CG12391	-1.20602	4.07191e-07
FBgn0039621::CG14518	-3.90979	4.09233e-07
FBgn0263041::CG43336	-2.8409	4.26664e-07
FBgn0005613::Sox15	-1.79412	4.36629e-07
FBgn0263994::CG43737	-3.77006	4.504e-07
FBgn0040904::CG15577	-5.80702	4.6755e-07
FBgn0267017::lncRNA:CR45461	-1.18557	4.96061e-07
FBgn0028902::Tektin-A	-5.91709	5.05739e-07
FBgn0283545::vilya	-1.24745	5.23296e-07
FBgn0083068::CG33947	-1.14041	5.588e-07
FBgn0002577::m	-2.57133	5.66926e-07
FBgn0086665::snoRNA:Psi18S-1377a	-1.96781	6.08835e-07
FBgn0051627::CG31627	-1.57527	6.14372e-07
FBgn0038179::CG9312	-2.50901	6.16738e-07
FBgn0284442::Mcm3	-1.26331	6.17314e-07
FBgn0266730::lncRNA:CR45203	-5.84552	6.69997e-07
FBgn0033520::Prx2540-1	-1.20957	7.36866e-07
FBgn0264750::CG44008	-5.87438	7.36949e-07
FBgn0283501::lncRNA:CR46115	-5.81358	7.6745e-07
FBgn0265720::lncRNA:CR44527	-5.72644	7.72016e-07
FBgn0051010::CG31010	-4.76539	9.65395e-07
FBgn0259216::RhoGAP102A	-1.63301	9.84906e-07
FBgn0063379::snoRNA:U31:54Ec	-5.91097	1.0095e-06
FBgn0004514::Oct-TyrR	-4.7166	1.07677e-06
FBgn0000281::Cec2	-5.48258	1.1213e-06
FBgn0263468::snoRNA:SC35-a	-2.10043	1.13141e-06
FBgn0051778::CG31778	-1.09544	1.16597e-06
FBgn0085482::CG34453	-1.42341	1.19259e-06
FBgn0038814::CG15923	-1.97023	1.28798e-06
FBgn0082966::snoRNA:Psi28S-3327b	-1.81944	1.392e-06
FBgn0053644::CG33644	-5.66881	1.39655e-06
FBgn0038530::AttD	-1.12575	1.43629e-06
FBgn0033287::CG8701	-5.84427	1.4586e-06
FBgn0050431::CG30431	-2.9211	1.59609e-06
FBgn0039398::CG14540	-4.8449	1.64747e-06
FBgn0039109::CG10365	-1.00627	1.65817e-06
FBgn0266963::lncRNA:CR45414	-4.64418	1.66377e-06
FBgn0053511::CG33511	-1.8228	1.67792e-06
FBgn0038390::Rbf2	-1.00453	1.68467e-06
FBgn0000636::Fas3	-1.20721	1.78566e-06
FBgn0259676::DNApol-alpha60	-1.3214	1.80214e-06
FBgn0032219::CG4995	-2.92115	1.86999e-06
FBgn0085489::CG34460	-5.49167	1.88107e-06
FBgn0266362::lncRNA:CR45010	-3.1147	1.89984e-06
FBgn0267237::lncRNA:CR45677	-1.45427	1.91708e-06
FBgn0050044::s-cup	-2.01955	1.9582e-06
FBgn0283426::lncRNA:acal	-1.85724	1.96655e-06
FBgn0033702::CG8854	-5.38977	1.96794e-06
FBgn0030719::eIF5	-1.35096	2.03259e-06
FBgn0028855::CG15282	-5.86671	2.0332e-06
FBgn0265922::lncRNA:CR44711	-3.89562	2.0827e-06
FBgn0038394::CG10264	-1.66816	2.15175e-06
FBgn0267627::lncRNA:CR45965	-1.43977	2.33065e-06
FBgn0038852::HHEX	-2.65108	2.36986e-06
FBgn0085431::CG34402	-1.25058	2.39234e-06
FBgn0033591::CG13216	-3.86331	2.48762e-06
FBgn0031085::CG9570	-5.86095	2.49964e-06
FBgn0265048::cv-d	-1.00623	2.51877e-06
FBgn0037970::GC2	-1.69012	2.68623e-06
FBgn0038404::CG8925	-1.51705	2.8401e-06
FBgn0262883::lncRNA:CR43238	-3.75695	2.84157e-06
FBgn0038449::CG17562	-2.4339	2.87402e-06
FBgn0033782::sug	-1.23614	2.9061e-06
FBgn0086048::snoRNA:Me28S-U3344b	-1.88064	2.92766e-06
FBgn0263538::mir-4965	-1.09018	3.26927e-06
FBgn0283560::mir-9380	-2.08528	3.59485e-06
FBgn0041623::Or65c	-5.90738	3.86721e-06
FBgn0267185::lncRNA:CR45625	-5.81538	3.98773e-06
FBgn0266629::asRNA:CR45136	-5.76678	4.01117e-06
FBgn0033518::Prx2540-2	-1.16146	4.16023e-06
FBgn0086663::snoRNA:Psi18S-1275	-1.5746	4.52273e-06
FBgn0036560::CG5895	-1.21422	4.62851e-06
FBgn0267664::lncRNA:CR46002	-2.9101	4.63073e-06
FBgn0030543::CG11585	-5.28004	4.68534e-06
FBgn0028567::robl62A	-3.30568	4.83396e-06
FBgn0082919::snoRNA:Or-CD4	-2.61169	5.03487e-06
FBgn0066084::RpL41	-1.1367	5.03995e-06
FBgn0082981::snoRNA:Psi28S-2949	-3.59172	5.07467e-06
FBgn0264788::asRNA:CR44018	-3.1553	5.31594e-06
FBgn0261560::Thor	-1.13953	5.45447e-06
FBgn0052029::Cpr66D	-2.60329	5.76067e-06
FBgn0267463::asRNA:CR45813	-2.1702	5.78344e-06
FBgn0267603::lncRNA:CR45941	-5.76803	5.80878e-06
FBgn0261508::CG42656	-1.75735	5.86999e-06
FBgn0262126::Sec24CD	-1.04044	6.25902e-06
FBgn0035797::CG14837	-1.92332	6.29925e-06
FBgn0283427::FASN1	-1.05551	6.34404e-06
FBgn0266863::lncRNA:CR45324	-2.34291	6.48348e-06
FBgn0283680::IP3K2	-1.05528	6.86512e-06
FBgn0028903::CG13243	-5.38957	6.98678e-06
FBgn0033555::RpS15Ab	-1.35729	8.42248e-06
FBgn0046999::CG6429	-3.05151	8.58704e-06
FBgn0267259::lncRNA:CR45695	-2.14565	8.64418e-06
FBgn0030041::CG12116	-2.34574	9.03701e-06
FBgn0051832::CG31832	-3.08098	9.15475e-06
FBgn0038804::CG10877	-1.21481	9.57754e-06
FBgn0267210::lncRNA:CR45650	-3.67884	9.73888e-06
FBgn0063386::snoRNA:Me18S-A28a	-3.33464	1.10617e-05
FBgn0063378::snoRNA:U31:54Ed	-3.07126	1.14118e-05
FBgn0267363::JYalpha	-1.83166	1.16105e-05
FBgn0037686::RpL34b	-1.04827	1.1989e-05
FBgn0086064::snoRNA:Me28S-G3113b	-5.63564	1.26931e-05
FBgn0028880::CG15256	-5.50756	1.30134e-05
FBgn0028370::kek3	-3.38616	1.3127e-05
FBgn0040688::CG12483	-4.52733	1.31778e-05
FBgn0030928::CG15044	-5.19507	1.35249e-05
FBgn0266395::lncRNA:CR45035	-5.24347	1.36526e-05
FBgn0002865::Mst98Ca	-5.21719	1.40066e-05
FBgn0264709::lncRNA:CR43978	-1.94873	1.43532e-05
FBgn0039530::Tusp	-1.48878	1.49049e-05
FBgn0037766::Teh1	-2.17344	1.57522e-05
FBgn0261089::Sytalpha	-1.41503	1.63536e-05
FBgn0037078::CG12971	-1.25193	1.65621e-05
FBgn0082987::snoRNA:Psi28S-2444	-1.34662	1.74532e-05
FBgn0010549::l(2)03659	-1.02265	1.80728e-05
FBgn0266967::lncRNA:CR45418	-4.36456	1.83402e-05
FBgn0050484::CG30484	-1.56785	1.89054e-05
FBgn0027563::CG9631	-1.96023	1.91196e-05
FBgn0051515::CG31515	-5.16123	1.92547e-05
FBgn0085192::CG34163	-1.12362	2.01664e-05
FBgn0083966::CG34130	-4.04322	2.03425e-05
FBgn0262587::CG43124	-2.17016	2.14292e-05
FBgn0001319::kn	-2.60165	2.15661e-05
FBgn0082928::snoRNA:Me28S-G3255a	-2.71275	2.17884e-05
FBgn0038972::CG7054	-1.12874	2.18924e-05
FBgn0040730::CG15127	-4.14175	2.20169e-05
FBgn0083048::snoRNA:Psi18S-1377d	-1.66822	2.23569e-05
FBgn0083006::snoRNA:Psi28S-1153	-1.32305	2.29789e-05
FBgn0030664::CG8119	-5.45464	2.41725e-05
FBgn0035496::CG14990	-4.22705	2.43771e-05
FBgn0266139::lncRNA:CR44845	-1.17847	2.46164e-05
FBgn0032187::CG4839	-2.99936	2.55909e-05
FBgn0038355::CG4520	-2.39419	2.57714e-05
FBgn0063649::CG6006	-1.13119	2.65786e-05
FBgn0083004::snoRNA:Psi28S-1175b	-1.4879	2.8101e-05
FBgn0034436::CG11961	-1.25332	2.88039e-05
FBgn0030640::CG6294	-1.04198	2.92111e-05
FBgn0050237::tRNA:Gln-CTG-1-1	-1.61211	3.01948e-05
FBgn0031700::CG14022	-5.04447	3.14679e-05
FBgn0028572::qtc	-2.05558	3.19777e-05
FBgn0083975::Nlg4	-3.52294	3.35311e-05
FBgn0035638::Tektin-C	-1.17732	3.43161e-05
FBgn0000251::cad	-1.70233	3.46507e-05
FBgn0032810::CG13077	-1.70151	3.47053e-05
FBgn0263581::lncRNA:CR43606	-2.3891	3.52881e-05
FBgn0014861::Mcm2	-1.10601	3.58194e-05
FBgn0060292::snoRNA:U49:66Da	-2.12141	3.62404e-05
FBgn0001086::fzy	-1.19609	3.66749e-05
FBgn0031197::CG17601	-4.16702	3.69397e-05
FBgn0033657::Sln	-1.17259	3.72115e-05
FBgn0028950::CG15255	-4.81446	3.73813e-05
FBgn0086061::snoRNA:Or-CD8	-2.12024	4.01738e-05
FBgn0259737::CG42391	-1.80257	4.04217e-05
FBgn0035921::CG13305	-3.4731	4.21513e-05
FBgn0085307::CG34278	-3.14232	4.59236e-05
FBgn0261709::lncRNA:CR42746	-1.42274	4.61708e-05
FBgn0052481::tRNA:Ile-TAT-1-2	-4.89325	5.1062e-05
FBgn0065058::snoRNA:684	-2.73882	5.2991e-05
FBgn0030090::fend	-1.21333	5.322e-05
FBgn0032707::CG10348	-1.5274	5.36697e-05
FBgn0051870::CG31870	-5.30532	5.64868e-05
FBgn0265843::lncRNA:CR44632	-4.81426	5.70317e-05
FBgn0083001::snoRNA:Psi28S-1192a	-1.3089	5.88533e-05
FBgn0082979::snoRNA:Psi28S-3091a	-1.31721	5.92928e-05
FBgn0033958::jef	-1.62377	5.94556e-05
FBgn0026169::snoRNA:Psi18S-1820	-1.16559	6.00104e-05
FBgn0035495::CG14989	-5.14868	6.01074e-05
FBgn0264839::asRNA:CR44047	-2.15271	6.15915e-05
FBgn0082962::snoRNA:Psi28S-3385a	-1.28691	6.19638e-05
FBgn0262481::CG43071	-3.08798	6.2904e-05
FBgn0034281::CG14490	-1.76916	6.33296e-05
FBgn0263469::snoRNA:SC35-b	-1.95905	6.39912e-05
FBgn0036783::CheA75a	-1.12914	6.43468e-05
FBgn0030348::CG10352	-1.33791	6.43703e-05
FBgn0053958::CG33958	-2.83379	6.53876e-05
FBgn0063382::snoRNA:U29:54Ed	-4.96649	6.57942e-05
FBgn0085460::CG34431	-3.18162	6.62708e-05
FBgn0265853::lncRNA:CR44642	-5.53335	6.70179e-05
FBgn0266882::asRNA:CR45343	-3.02565	6.70827e-05
FBgn0086664::snoRNA:Psi28S-2149	-1.61314	6.70856e-05
FBgn0032549::CG4650	-4.95974	6.77881e-05
FBgn0082967::snoRNA:Psi28S-3327a	-1.22947	7.02034e-05
FBgn0036749::CG7460	-1.47648	7.6172e-05
FBgn0004885::tok	-1.14957	7.6706e-05
FBgn0262848::CR43212	-4.95983	7.73974e-05
FBgn0085234::CG34205	-1.31631	8.18408e-05
FBgn0031613::HP6	-1.72329	8.30261e-05
FBgn0001120::gnu	-2.05323	8.43758e-05
FBgn0267478::asRNA:CR45828	-1.31321	8.52531e-05
FBgn0025697::santa-maria	-2.80136	8.5368e-05
FBgn0065055::snoRNA:Psi28S-2648	-2.11461	8.56097e-05
FBgn0024920::Ts	-1.07702	8.8108e-05
FBgn0267200::lncRNA:CR45640	-1.063	9.25524e-05
FBgn0262813::CG43184	-5.2827	9.52787e-05
FBgn0032366::CG14930	-4.9182	9.7584e-05
FBgn0266215::asRNA:CR44910	-1.70618	9.8479e-05
FBgn0016920::nompC	-1.42291	9.85431e-05
FBgn0001983::wor	-1.91951	0.000100104
FBgn0264876::asRNA:CR44067	-1.83673	0.000100879
FBgn0263260::sel	-1.22595	0.000107542
FBgn0034712::Alp8	-2.73354	0.000109194
FBgn0035551::CG7465	-3.39443	0.000113936
FBgn0052461::CG32461	-1.36647	0.00011486
FBgn0263467::snoRNA:nop5-x16-a	-2.73963	0.000115386
FBgn0034459::TTLL6A	-3.31816	0.000121077
FBgn0037195::CG11226	-1.38197	0.000123103
FBgn0262352::CG43050	-2.31928	0.00012466
FBgn0038083::Ugt37A3	-5.26392	0.000125225
FBgn0029768::SPR	-1.58264	0.000125776
FBgn0267186::lncRNA:CR45626	-4.52905	0.000131377
FBgn0033365::CG8170	-1.462	0.000132333
FBgn0040729::CG15126	-5.06952	0.000153938
FBgn0265377::lncRNA:CR44318	-1.5857	0.000160332
FBgn0039916::Ekar	-1.09546	0.000165637
FBgn0033856::CG13334	-2.43785	0.000169704
FBgn0037819::CG14688	-1.83683	0.000169909
FBgn0052536::CG32536	-1.19502	0.000179577
FBgn0052224::asRNA:CR32224	-3.46387	0.000180695
FBgn0032669::CG15155	-2.09147	0.000185106
FBgn0039091::CG10182	-4.72172	0.000185904
FBgn0030925::Hayan	-3.57686	0.000187015
FBgn0025815::Mcm6	-1.078	0.000198934
FBgn0031844::CG13771	-1.35729	0.000204561
FBgn0010246::Myo61F	-1.05094	0.000210345
FBgn0035501::CG1299	-1.08624	0.000215003
FBgn0264699::CG43968	-1.18372	0.000215092
FBgn0041105::nerfin-2	-1.24357	0.000219697
FBgn0284444::ddbt	-2.13842	0.000219807
FBgn0053109::CG33109	-2.66206	0.000221845
FBgn0262808::CG43179	-3.27685	0.000243107
FBgn0031999::CG8419	-1.42745	0.000259549
FBgn0030507::CG11164	-1.00726	0.000271741
FBgn0266708::Cep89	-2.16638	0.000275573
FBgn0038163::CG10841	-4.37678	0.000282799
FBgn0262970::CR43281	-1.06832	0.000282803
FBgn0051183::CG31183	-1.65591	0.000284503
FBgn0031735::CG11029	-1.05201	0.000289514
FBgn0043005::prt	-3.84046	0.000294651
FBgn0267137::lncRNA:CR45577	-1.29862	0.00029572
FBgn0033204::CG2065	-1.23295	0.000298446
FBgn0050018::mthl13	-3.91887	0.000301224
FBgn0011653::mas	-2.14782	0.000306875
FBgn0082978::snoRNA:Psi28S-3091b	-1.33524	0.000310419
FBgn0083003::snoRNA:Psi28S-1175c	-1.10477	0.000327211
FBgn0082923::snoRNA:Or-aca3	-2.18514	0.000327278
FBgn0014859::Hr38	-1.72589	0.000327917
FBgn0265687::lncRNA:CR44494	-5.08387	0.000328778
FBgn0039343::CG5111	-2.80127	0.00033726
FBgn0265105::asRNA:CR44207	-4.41386	0.000343621
FBgn0267633::lncRNA:CR45971	-4.58592	0.000352254
FBgn0039833::CG15564	-1.06201	0.000367688
FBgn0052192::CG32192	-4.48236	0.000369246
FBgn0037576::Or85a	-4.35969	0.00037853
FBgn0035855::CG7366	-1.61293	0.000382751
FBgn0038252::BigH1	-1.1471	0.000402713
FBgn0035969::CG4476	-1.28352	0.000416173
FBgn0050354::UQCR-11L	-1.21973	0.000436983
FBgn0266831::lncRNA:CR45293	-4.53349	0.000445745
FBgn0264961::asRNA:CR44130	-2.34229	0.000446041
FBgn0267939::lncRNA:CR46219	-4.57168	0.000453975
FBgn0083047::snoRNA:Psi18S-1377e	-1.1104	0.00045543
FBgn0267074::asRNA:CR45518	-1.86527	0.000456815
FBgn0030926::psh	-4.33514	0.000458307
FBgn0032613::Nepl9	-2.85039	0.000464205
FBgn0263479::scaRNA:PsiU2-35.45	-1.98379	0.000469944
FBgn0053914::CG33914	-1.52928	0.000486052
FBgn0053998::CG33998	-4.98494	0.000488131
FBgn0286852::naz	-2.20398	0.000502361
FBgn0260002::snoRNA:Me28S-U2134b	-3.16809	0.000502568
FBgn0038986::sit	-4.44003	0.000511001
FBgn0033867::Cpr50Ca	-3.12203	0.000527253
FBgn0085244::CG34215	-3.73928	0.000527313
FBgn0040250::Ugt304A1	-2.83443	0.000527371
FBgn0038238::CG14854	-4.7055	0.000536676
FBgn0265498::asRNA:CR44367	-1.51736	0.000545525
FBgn0267634::lncRNA:CR45972	-4.45153	0.000549834
FBgn0265313::CG44286	-1.7733	0.000563737
FBgn0000826::png	-1.14488	0.000566348
FBgn0086601::snoRNA:Psi28S-3327c	-1.49829	0.000586504
FBgn0086028::snoRNA:Me28S-G2173	-1.60247	0.000591696
FBgn0033167::CG1701	-5.01	0.000594621
FBgn0264616::lncRNA:CR43956	-1.4405	0.000596049
FBgn0024315::Picot	-1.1086	0.000606788
FBgn0266592::lncRNA:CR45117	-3.256	0.0006209
FBgn0085253::CG34224	-4.92763	0.00062574
FBgn0265381::lncRNA:CR44322	-4.82655	0.00064522
FBgn0027528::goe	-1.40653	0.000656152
FBgn0035931::CG13312	-2.49231	0.000716573
FBgn0030756::CG9903	-1.79645	0.000748436
FBgn0039092::CG16723	-4.47293	0.000771586
FBgn0030562::CG9400	-2.40256	0.000776957
FBgn0083965::CG34129	-2.26805	0.000808845
FBgn0267602::lncRNA:CR45940	-2.25638	0.00083264
FBgn0267294::lncRNA:CR45730	-1.1643	0.000873484
FBgn0083005::snoRNA:Psi28S-1175a	-1.03029	0.000899406
FBgn0037068::Cpr78Cb	-1.57956	0.000936269
FBgn0264469::asRNA:CR43877	-1.28507	0.000974805
FBgn0267574::lncRNA:CR45914	-2.20535	0.000986774
FBgn0262569::CG43109	-4.25643	0.000991553
FBgn0259682::Jabba	-1.17928	0.00100895
FBgn0034639::CG15673	-1.46334	0.00101107
FBgn0003300::run	-1.25224	0.00101634
FBgn0032507::CG9377	-1.978	0.00107803
FBgn0037547::CG7910	-2.93515	0.0010837
FBgn0261633::CG42716	-2.45116	0.0011674
FBgn0265742::lncRNA:CR44549	-3.52375	0.00118224
FBgn0039979::CR40282	-2.00806	0.00124075
FBgn0265049::lncRNA:CR44164	-1.15511	0.00126471
FBgn0085227::CG34198	-4.0664	0.00128823
FBgn0265345::lncRNA:CR44299	-1.34524	0.00131012
FBgn0265272::CG30060	-1.50009	0.00131333
FBgn0259230::lectin-22C	-2.77879	0.00131907
FBgn0035384::CG2113	-3.65303	0.00134894
FBgn0265915::asRNA:CR44704	-4.10222	0.00140191
FBgn0030577::CG5334	-4.03968	0.00141679
FBgn0034201::CG17290	-2.21249	0.00145137
FBgn0082942::snoRNA:Me28S-A982b	-2.59473	0.00145973
FBgn0052391::CG32391	-4.58842	0.00148992
FBgn0267177::lncRNA:CR45617	-1.93914	0.00152703
FBgn0265310::lncRNA:CR44283	-2.06389	0.00152845
FBgn0016047::nompA	-2.24554	0.00153005
FBgn0034440::CG10073	-2.72292	0.00157291
FBgn0053552::CG33552	-1.26957	0.00158953
FBgn0267023::asRNA:CR45467	-2.34791	0.00164197
FBgn0039106::CG10301	-2.68182	0.00164846
FBgn0262595::CheA56a	-4.31239	0.00168065
FBgn0037517::CG10086	-4.44703	0.001731
FBgn0033136::Tsp42Eo	-4.20399	0.00183069
FBgn0000037::mAChR-A	-1.5503	0.00190067
FBgn0062412::Ctr1B	-2.04511	0.00190545
FBgn0030589::CG9519	-2.45607	0.00193949
FBgn0035815::Snmp2	-2.94066	0.00197796
FBgn0052009::CR32009	-1.27879	0.00200623
FBgn0053337::CG33337	-4.49361	0.00212343
FBgn0263001::lncRNA:CR43309	-1.34355	0.00213318
FBgn0051526::lncRNA:CR31526	-3.89821	0.00214183
FBgn0029521::Or1a	-1.33661	0.0022311
FBgn0267188::lncRNA:CR45628	-2.91076	0.0022699
FBgn0265065::asRNA:CR44176	-2.80087	0.00227502
FBgn0265717::lncRNA:CR44524	-2.73869	0.00228008
FBgn0260646::CG42538	-1.68985	0.00233123
FBgn0267448::asRNA:CR45798	-1.20301	0.00236192
FBgn0286869::lncRNA:CR46391	-3.31414	0.00244479
FBgn0051093::CG31093	-2.7582	0.00245536
FBgn0050093::COX6AL	-2.44662	0.00246329
FBgn0051380::CG31380	-2.34842	0.00247331
FBgn0050121::lncRNA:CR30121	-4.17674	0.0025403
FBgn0036498::CG13455	-2.6813	0.00254194
FBgn0086070::snoRNA:Or-CD11c	-2.73803	0.00255995
FBgn0031560::CG16713	-4.18064	0.00256536
FBgn0039585::CG1894	-1.03415	0.00266308
FBgn0034251::ND-51L1	-1.13442	0.00270707
FBgn0053642::CG33642	-2.67318	0.00270939
[truncated: 247 more rows]
