# Supplementary material for: Polycomb protein binding and looping in the ON transcriptional state
Source: Sci Adv. 2024 Apr 24;10(17):eadn1837. doi: 10.1126/sciadv.adn1837 (PMC11042752; doi:10.1126/sciadv.adn1837)
Supplement: Supplementary file 2 — Datas S1 to S5 [file sciadv.adn1837_data_s1_to_s5.zip › adn1837_Data_S5.xlsx]

## Sheet: Sheet1
Data S5 List of antibodies used in this study
Antibody	Source	Reference	Concentration
Ph	Donna Arndt-Jovin	86	1:100
Psc	Nicole Francis	87	1:200
Pc	Santa Cruz Biotechnology sc-25762	-	1:100
Scm	Jürg Müller	88	1:200
Ez	Judith Kassis	12	1:100
Pcl	Steve deLuca via Kevin White (KW4-PCL-D2)	89	1:100
Pho	Judith Kassis	90	1:100
Sfmbt	Jürg Müller	10	1:200
Spps	Judith Kassis	33	1:200
GAGA	Santa Cruz Biotechnology, sc-98263	-	1:100
Trx-CT	Ali Shalatifard	59	1:100
H3K27me3	Invitrogen MA5-11198	-	1:100
H3K4me2	Invitrogen #710796	-	1:100
H3K4me3	Epicypher 13-0041	-	1:100
H3K36me2	AbCam 9049	-	1:100
H3K36me3	AbCam 9050	-	1:100
H3K27Ac	Active Motif #39133	-	1:100
